# Supplementary material for: Welfare implications of injuries and deformities in wild fish
Source: Anim Welf. 2026 Apr 15;35:e28. doi: 10.1017/awf.2026.10083 (PMC13101026; doi:10.1017/awf.2026.10083)
Supplement: Eckerström Liedholm supplementary material [file S0962728626100839sup001.zip]

Archive with 5 entries (5 files):
- Supplementary_file_S1.xlsx
- Supplementary_file_S2.xlsx
- Supplementary_file_S3.txt
- Supplementary_file_S4.xlsx
- Supplementary_file_S5_UPDATED.txt
