# Supplementary material for: Welfare implications of injuries and deformities in wild fish
Source: Anim Welf. 2026 Apr 15;35:e28. doi: 10.1017/awf.2026.10083 (PMC13101026; doi:10.1017/awf.2026.10083)
Supplement: Eckerström Liedholm supplementary material [file S0962728626100839sup001.zip › Supplementary_file_S1.xlsx]

## Sheet: Unique_search_hits_coded
Search_results_order	Title	DOI	Journal	Search_term_1	Search_term_2	Search_term_3	Number_of_occurances_across_search_terms	Google_Drive_URL	Author_and_year	Notes	Fish	Free-living	Observational_frequency_data_on_injuries_or_deformities	Visible	Included	Species	Ontogeny_stage	Injury_or_deformity	Type_of_injury_or_deformity	Percent_injury_or_deformity_description	Disturbance_explicitly_referenced_or_can_be_inferred	Method	Mortality_data	Description_for_multiple_measurements	Species_coded	Disturbance_coded	Injury_or_deformity_coded	Percent_injury_or_deformity	Sample_sizes_for_percent_estimates
16	Histopathology and cytogenetic evaluation of Pacific herring larvae exposed to petroleum hydrocarbons in the laboratory or in Prince William Sound, Alaska, after the Exxon Valdez oil spill	https://doi.org/10.1139/f97-091	Canadian Journal of Fisheries and Aquatic Sciences	"wild fish" AND "abnormalities"	"wild fish" AND "deformities"		2	https://drive.google.com/file/d/1jj0rM50JxGJbXTW8Gw_QuL3JJZ7A5rmD/view?usp=drive_link	Marty et al. 1997		1	1	1	1	1	Clupea pallasii	Juvenile	Deformity	Ascites (accumulation of fluid around viscera within the body cavity)	16% (16 out of 100, oil spill sites), 1.031% (1 out of 97, uncontaminated sites)	Yes (oil spill vs. no oil spill)	Trawling	No (although relevant data on mortality from other studies is discussed)						100, 97
16															1									Disturbed		1	0	16
16															1									Undisturbed		0	0	1.031
17	Weak effects of a microsporidian parasite on mottled sculpin in Michigan streams	https://doi.org/10.1139/cjfas-2013-0545	Canadian Journal of Fisheries and Aquatic Sciences	"wild fish" AND "abnormalities"			1	https://drive.google.com/file/d/1uD3Qa9PithV-lg4A1-fnSpt0FDdeKrkb/view?usp=drive_link	Homola et al. 2014	"Infection was evident through external observation of the ventral midsection in 32.1% of fish that were found to be infected following dissection. No fish that appeared to be infected during external examination were found to be uninfected during necropsy."	1	1	1	1	1	Cottus bairdii	Juvenile and adult (1 year of age and up)	Injury	Xenomas (growth under ventral epidermis caused by 'Glugea' microsporidian infection)	9% (28.04% of all fish were infected according to Table 2, and 32.1% of those were externally identified)	No	Unspecified (caught and euthanized)	Yes			0	1	9
23	Whirling disease in the Crowsnest River: an emerging threat to wild salmonids in Alberta	https://doi.org/10.1139/cjfas-2020-0484	Canadian Journal of Fisheries and Aquatic Sciences	"wild fish" AND "deformities"			1	https://drive.google.com/file/d/1j_8nKva_g6SECdMBxVZ3Ljao8JH6gFq4/view?usp=drive_link	James et al. 2021	Specifically studied a disease outbreak, so possibly not representative for other populations	1	1	1	1	1	Oncorhynchus mykiss	Juvenile and adult	Injury	Clinical signs of whirling disease, e.g., black tail, spinal deformities, shortened opercula	39.4% (average across sites for which data on clinical signs was reported, see Table 1. The percentages for the individual sites were the following: 8% of 32 individuals, 19% of 32 individuals, 36% of 45 individuals, 84% of 31 individuals, and 50% of 4 individuals)	No	Electrofishing	No			0	1	39.4	32, 32, 45, 31, 4
30	A Skeletal Deformity of Northern Pike (Esox lucius) Related to Pulp Mill Effluents	https://doi.org/10.1139/f92-020	Canadian Journal of Fisheries and Aquatic Sciences	"wild fish" AND "deformities"			1	https://drive.google.com/file/d/1HiJpIs2Lj6hy-dItV95cnHAl6PHbT2dH/view?usp=drive_link	Lindesjöö & Thulin 1992		1	1	1	1	1	Esox lucius	Juvenile and adult	Deformity	Skull deformity (bent jaws)	1.3% on average in unaffected reference areas, and 25.6% on average in affected areas, as assessed using the software xyscan on Figure 5	Yes (mill effluent vs. no mill effluent)	Caught with nets	No
30															1									Disturbed		1	0	25.6
30															1									Undisturbed		0	0	1.3
33	Correlations between pathological changes and chemical contamination in American eels, Anguilla rostrata, from the St. Lawrence River	https://doi.org/10.1139/f97-097	Canadian Journal of Fisheries and Aquatic Sciences	"wild fish" AND "deformities"			1	https://drive.google.com/file/d/1QCc35RcnLwFF4xy2ZAULrKw5ZRWeX8Cl/view?usp=drive_link	Couillard et al. 1997		1	1	1	1	1	Anguilla rostrata	Adult	Deformity and injury	Vertebral malformations (kyphosis and scoliosis, damage to caudal fin, external parasites.	Vertebral malformations at the polluted site: 1.9% (9 of 473). Incomplete caudal fin at the polluted site: 1.5% (7 out of 473).	Yes, one of the two sites was polluted according to the authors (e.g., by organochlorine pesticides and mercury). Deformities were positively associated with pollution, the prevalence of external parasites was negatively associated with pollution.	Traps set by fishermen, bought and transfered alive to researchers	No						473, 473
33															1									Vertebral malformations (Deformity)		1	0	1.9
33															1									Incomplete caudal fin (Injury)		1	1	1.5
39	Babine Lake Sockeye Salmon (Oncorhynchus nerka) Enhancement Program: Testing some Major Assumptions	https://doi.org/10.1139/f84-007	Canadian Journal of Fisheries and Aquatic Sciences	"wild fish" AND "deformities"			1	https://drive.google.com/file/d/1UX8bFUEa8MmJYuoWIqX_I5Lw6FhLfkX3/view?usp=drive_link	McDonald & Hume 1984		1	1	1	1	1	Oncorhynchus nerka	Juvenile	Deformity and/or injury	Pelvic fins missing	Missing one or both pelvic fins: 0.04% (32 out of 81733)	No	Purse seining	No			0		0.04	81733
60	Predation by sea lamprey (Petromyzon marinus) on lake trout (Salvelinus namaycush) in southern Lake Ontario, 1982-1992	https://doi.org/10.1139/f96-129	Canadian Journal of Fisheries and Aquatic Sciences	"wild fish" AND "injury"			1	https://drive.google.com/file/d/1gOa7QIQfM1XGWGE0SIrRG6qXmyTkfY59/view?usp=drive_link	Schneider et al. 1996		1	1	1	1	1	Salvelinus namaycush	Adult (probably also juveniles, but lower bound of size range not specified)	Injury	Bite marks from parasitic sea lamprey (Petromyzon marinus)	The average frequency was 1.402%. The incidence varied by size (total length) of the fish; ≥ 600 mm: 3.4% (349 out of 10307), 500–599 mm: 1.5% (49 out of 3185), 400–499 mm: 0.6% (16 out of 2505), < 400 mm: 0.05% (1 out of 2145). This data only includes fresh bite marks (and thus not bite marks that have been partially or fully healed).	No	Gillnet	Yes			0	1	1.402	10307, 3185, 2505, 2145
71	Late-season mortality during migration of radio-tagged adult sockeye salmon (Oncorhynchus nerka) in the Columbia River	https://doi.org/10.1139/f04-147	Canadian Journal of Fisheries and Aquatic Sciences	"wild fish" AND "injury"			1	https://drive.google.com/file/d/15jbLygPOLa_aS86xLa4u_lkE4eVYVAEa/view?usp=drive_link	Naughton et al. 2005		1	1	1	1	1	Oncorhynchus nerka	Adult	Injury	Severe injuries (e.g., gashes penetrating to the coelomic cavity or those that affected swimming performance)	<1% of trapped individuals (it is unclear what the total number of trapped individuals was, but it was at least more than 557, given that those were the ones used in the study, and not all trapped individuals were used in the study). For the purposes of representing "<1%", I will assume it to be half the way to zero, i.e., 0.5%.	Yes (hydroelectric dams, possibly the cause of severe injuries)	Fishing weir	No (not for the individuals for which data on injuries was available)			1	1	0.5
81	Chemical Contaminants, Lymphocystis, and Dermal Sarcoma in Walleyes Spawning in the Thames River, Ontario	https://doi.org/10.1577/1548-8659(1992)121<0608:CCLADS>2.3.CO;2	Transactions of the American Fisheries Society	"wild fish" AND "abnormalities"			1	https://drive.google.com/file/d/14lgqfGgvQvrZLrccY3PiuKTyJqzQgjoK/view?usp=drive_link	Smith et al. 1992		1	1	1	1	1	Sander vitreus	Juvenile and adult (the size range indicates fish small enough to likely include individuals who are not sexually mature)	Injury	Skin lesions (dermal sarcoma and lymphocystis)	9% (total sample: 590 individuals)	Yes (but injuries seemed unrelated according to the authors)	Seine net	No			1	1	9	590
86	Tumor Frequencies and Contaminant Concentrations in Brown Bullheads from an Industrialized River and a Recreational Lake	https://doi.org/10.1577/1548-8659(1987)116<79:TFACCI>2.0.CO;2	Transactions of the American Fisheries Society	"wild fish" AND "abnormalities"			1	https://drive.google.com/file/d/13nFIGNnFp-A7g7it6XLW1p9GhsYvAmai/view?usp=drive_link	Baumann et al. 1987		1	1	1	1	1	Ameiurus nebulosus	Juvenile and adult (the size range indicates fish small enough to likely include individuals who are not sexually mature)	Injury	Skin and lip tumors	For the uncontaminated site: skin tumors = 0%, lip tumors = < 2%. For the contaminated site: data was reported split by age group and sampling year. Taking the averages across sampling years for each age group, and then taking the grand average across age groups, skin tumor had a prevalence of about 11.97%, and lip tumors had a prevalence about 14.7%. Data for the contaminated site was extracted …	Yes (for one of the two populations)	Fyke net	No
86															1									Disturbed, skin tumors		1	1	11.97
86															1									Disturbed, lip tumors		1	1	14.7
86															1									Undisturbed, skin tumors		0	1	0
86															1									Undisturbed, lip tumors		0	1	1
92	Frequency of Opercular Deformities in Age-0 Native Catostomids in the San Juan River from 1998 to 2012	https://doi.org/10.1002/tafs.10107	Transactions of the American Fisheries Society	"wild fish" AND "deformities"	"wild fish" AND "injury"		2	https://drive.google.com/file/d/1r4obC1-sZioRdvX1402eSPCm114ukprM/view?usp=drive_link	Barkstedt et al. 2018		1	1	1	1	1	Catostomus discobolus, Catostomus latipinnis, and Xyrauchen texanus	Juvenile	Deformity	Opercular deformities (gill lids)	They estimated opercular deformities for three species at two life stages each. The average prevalence per species across the two life stages where the following, Catostomus discobolus: 5.89%, Catostomus latipinnis: 3.58%, Xyrauchen texanus: 13.7%. Split by each life stage: Larval stage; Catostomus discobolus: 6.76% (431/6372), Catostomus latipinnis: 5.67% (1758/31031), Xyrauchen texanus: 25.93% …	Yes (although cause of deformity somewhat unclear)	Seine net	No						6372, 31031, 1269, 2193, 14385, 135
92															1									Species 1	Catostomus discobolus	1	0	5.89
92															1									Species 2	Catostomus latipinnis	1	0	3.58
92															1									Species 3	Xyrauchen texanus	1	0	13.7
97	Developmental Instability as an Indicator of Reduced Genetic Variation in Hatchery Trout	https://doi.org/10.1577/1548-8659(1985)114<230:DIAAIO>2.0.CO;2	Transactions of the American Fisheries Society	"wild fish" AND "deformities"			1	https://drive.google.com/file/d/1XsplYnYUBKrcEOii3MBZ1P_A-98uQLpb/view?usp=drive_link	Leary et al. 1985		1	1	1	1	1	Oncorhynchus clarkii	Juvenile	Injury	Missing pectoral fins	0% (0 out of 152)	No	Electrofishing and angling	No			0	1	0	152
134	Visible Gill-Net Injuries Predict Migration and Spawning Failure in Adult Sockeye Salmon	https://doi.org/10.1002/tafs.10103	Transactions of the American Fisheries Society	"wild fish" AND "injury"			1	https://drive.google.com/file/d/1YZkNL1vshBwBwjFh3AM0yyQ4XMfvlo5O/view?usp=drive_link	Bass et al. 2018		1	1	1	1	1	Oncorhynchus nerka	Adult	Injury	Various injuries, such as injuries from gill nets, sea lice, and external injuries of unknown cause	Seton River injury frequency: The average across males and females was 28.5%. Females = 24% (around 185 out of 770); Males 33% (around 210 out of 637). For Gates Creek (upstream) overall injury frequency: 72%.	Yes	V-shaped trap box combined with dip-net extraction	Yes (fish with visible injuries had lower chances of survival from the Seton River dam to the (upstream) Gates Creek)						770, 637
134															1									Disturbed		1	1	28.5
134															1									Undisturbed		0	1	72
142	A Fin Rot Disease of Marine and Euryhaline Fishes in the New York Bight	https://doi.org/10.1577/1548-8659(1973)102<596:AFRDOM>2.0.CO;2	Transactions of the American Fisheries Society	"wild fish" AND "injury"			1	https://drive.google.com/file/d/1exz2YCR9rybEjjP2f0lrQPmM_Ko2uC-E/view?usp=drive_link	Mahoney et al. 1973	Specifically focused on a disease outbreak, and focused on the species that seemed affected. Outside the affected area, few (if any) individuals were affected.	1	1	1	1	1	Pomatomus saltatrix, Paralichthys dentatus, Pseudopleuronectes americanus, Cynoscion regalis	Juvenile and adult	Injury	Fin rot due to bacterial infections	Estimates were taken across multiple years. Averages across year were taken for each species and size class, and then a grand average per species across size classes was calculated where relevant (only Cynoscion regalis had data for different size classes). Pomatomus saltatrix: 20.2%; Paralichthys dentatus: 29.4%; Pseudopleuronectes americanus: 18.2%; Cynoscion regalis 24.05%. (Adapted from Table…	Yes	Seine net, pound net, trawling	No
142															1									Species 1	Pomatomus saltatrix	1	1	20.2
142															1									Species 2	Paralichthys dentatus	1	1	29.4
142															1									Species 3	Pseudopleuronectes americanus	1	1	18.2
142															1									Species 4	Cynoscion regalis	1	1	24.05
145	Angler Experience and Seasonal Effects on the Response of the Lake Sturgeon to Catch-and-Release Angling	https://doi.org/10.1002/tafs.10266	Transactions of the American Fisheries Society	"wild fish" AND "injury"			1	https://drive.google.com/file/d/18ujkFpvzwNoPtbUgnId3Vn-Gs6BPIKPl/view?usp=drive_link	Mullen et al. 2020		1	1	1	1	1	Acipenser fulvescens	Adult	Injury	"Visible signs of injury on their bodies"	0% (0 out of 60)	No	Angling (catch and release)	No			0	1	0	60
160	Skeletal deformities in wild and farmed cleaner fish species used in Atlantic salmon Salmo salar aquaculture	https://doi.org/10.1111/jfb.14337	Journal of Fish Biology	"wild fish" AND "abnormalities"	"wild fish" AND "deformities"		2	https://drive.google.com/file/d/1uu3XnQ8RGEyJJcSKESRqpNXMuUSaTH6B/view?usp=drive_link	Fjelldal et al. 2021		1	1	1	1	1	Cyclopterus lumpus	Adult	Injury	Damage to tail fin	3.33% (1 in 30)	No	Caught with nets	No			0	1	3.33	30
174	An aberration in the scale formation of the dace Leuciscus leuciscus (L.)	https://doi.org/10.1111/j.1095-8649.1982.tb02837.x	Journal of Fish Biology	"wild fish" AND "abnormalities"			1	https://drive.google.com/file/d/1eEK-ohLRxp3MZHWqtnE7_CvanCsQ33yX/view?usp=drive_link	Beaumont 1982		1	1	1	1	1	Leuciscus leuciscus	Juvenile and adult	Deformity	Size and shape of scales much larger than typical	Around 0.0083% (described as "one among nearly 12 000 fish")	No	Electrofishing	No			0	0	0.0083	12000
249	Saddleback deformities in yellowfin bream, Acanthopagrus australis (Günther), from South East Queensland	https://doi.org/10.1111/jfd.12021	Journal of Fish Diseases	"wild fish" AND "abnormalities"	"wild fish" AND "injury"	"wild fish" AND "deformities"	3	https://drive.google.com/file/d/1yiYmBKyC9vmh5WBR8FU94jYUpbp5Xspa/view?usp=drive_link	Diggles 2013		1	1	1	1	1	Acanthopagrus australis	Adult	Deformity	Saddleback (spinal deformity)	7.3% across all sampling sites (35 out of 477 individuals)	No	Angling	No			0	0	7.3	477
250	First isolation of Vibrio tapetis and an atypical strain of Aeromonas salmonicida from skin ulcerations in common dab (Limanda limanda) in the North Sea	https://doi.org/10.1111/jfd.12729	Journal of Fish Diseases	"wild fish" AND "abnormalities"			1	https://drive.google.com/file/d/1baLnMYxGNlUHyXWVbcLO1LfdubCpOp9y/view?usp=drive_link	Vercauteren et al. 2018		1	1	1	1	1	Limanda limanda	Adult	Injury	Skin ulcerations	0.035	No	Trawling	No			0	1	3.5
256	Regression and development of epidermal papillomas affecting white suckers, Catostomus commersoni (Lacépède), from Lake Ontario, Canada	https://doi.org/10.1111/j.1365-2761.1987.tb01100.x	Journal of Fish Diseases	"wild fish" AND "abnormalities"			1	https://drive.google.com/file/d/158ZQG_FWLu0CsiqKjnalU2vweg8ChyEr/view?usp=drive_link	Smith & Zajdlik 1987		1	1	1	1	1	Catostomus commersonii	Unspecified (possibly both juvenile and adult)	Injury	Epidermal papillomas	0.5	Yes	Seine net	No			1	1	50
262	Characterization of β-haemolytic Group B Streptococcus agalactiae in cultured seabream, Sparus auratus L., and wild mullet, Liza klunzingeri (Day), in Kuwait	https://doi.org/10.1046/j.1365-2761.2002.00392.x	Journal of Fish Diseases	"wild fish" AND "abnormalities"	"wild fish" AND "injury"		2	https://drive.google.com/file/d/1Tqq6rhaZeU2cbnZZ60YQ_JSjPpxLdbKg/view?usp=drive_link	Evans et al. 2002	Data collected specifically during a disease outbreak	1	1	1	1	1	Liza klunzingeri	Unspecified (possibly both juvenile and adult)	Injury	Streptococcal disease signs (such as abnormal swimming behaviour, c-shaped body, ocular abnormalities, external haemorrhage on head and fins)	82% (32 out of 39 individuals)	No	Cast net (possibly other methods as well)	No			0	1	82	39
269	The impact of solar ultraviolet radiation upon the skin of rainbow trout, Salmo gairdneri Richardson, farmed at high altitude in Bolivia	https://doi.org/10.1111/j.1365-2761.1985.tb00942.x	Journal of Fish Diseases	"wild fish" AND "abnormalities"			1	https://drive.google.com/file/d/102JW1XYLGINVIyHJezSgOQ6hmBLYUGnz/view?usp=drive_link	Bullock & Coutts 1985		1	1	1	1	1	Oncorhynchus mykiss	Juvenile (30-50 gram)	Injury	Skin damage from solar radiation	0% (0 out of 27)	No	Electrofishing	No			0	1	0	27
274	Malignant melanoma of brown bullhead (Ameiurus nebulosus) in Lake Memphremagog, Vermont/Quebec	https://doi.org/10.1111/jfd.13112	Journal of Fish Diseases	"wild fish" AND "abnormalities"			1	https://drive.google.com/file/d/1R6Dj-xsmfmEys383XIViGPNoD5ssNicC/view?usp=drive_link	Blazer et al. 2020		1	1	1	1	1	Ameiurus nebulosus	Adult	Injury	Dark spots indicative of malignant melanoma	31% (182 out of 594)	Yes	Boat electrofishing, possibly other methods as well	No			1	1	31	594
285	Histology and ultrastructure of hepatic nodular alterations in Clarias gariepinus (Burchell, 1822)	https://doi.org/10.1111/jfd.12900	Journal of Fish Diseases	"wild fish" AND "abnormalities"			1	https://drive.google.com/file/d/1nlS6tMNe-Z5odF5FIS0x_q7mhcDpKW0F/view?usp=drive_link	Lukhwareni & van Dyk 2018		1	1	1	1	1	Clarias gariepinus	Adult	Deformity and/or injury	Any type of external "abnormalities"	0% (0 out of 25)	Yes	Gillnet	No			1		0	25
295	Vertebral column deformity in adult wild haddock (Melanogrammus aeglefinus)	https://doi.org/10.1111/jfd.12903	Journal of Fish Diseases	"wild fish" AND "deformities"			1	https://drive.google.com/file/d/1PdJeNbxSQweyPYyzQTeKTPYygxApze2x/view?usp=drive_link	Jawad et al. 2018		1	1	1	1	1	Melanogrammus aeglefinus	Adult	Deformity	Deformity of spine	4.76% (1 out of 21)	Yes	Gillnet	No			1	0	4.76	21
312	Gross, histological and scanning electron microscopic appearance of dorsal fin rot in farmed Atlantic salmon, Salmo salar L., parr	https://doi.org/10.1046/j.1365-2761.1996.d01-93.x	Journal of Fish Diseases	"wild fish" AND "injury"			1	https://drive.google.com/file/d/1zv6adYfKkDRAX4gZWtg4hLxLrgJWa1AP/view?usp=drive_link	Turnbull et al. 1996		1	1	1	1	1	Salmo salar	Juvenile (parr)	Injury	Fin rot/fin damage	0% (0 out of 13)	No	Electrofishing	No			0	1	0	13
313	A case report of hepatocellular neoplasia in bowfin, Amia calva L.	https://doi.org/10.1111/j.1365-2761.1987.tb01079.x	Journal of Fish Diseases	"wild fish" AND "injury"			1	https://drive.google.com/file/d/1VLaSB_IV_YBwT-WTyiHXucaFAVIOS4fY/view?usp=drive_link	Maccubbin et al. 1987		1	1	1	1	1	Amia calva	Adult	Deformity and/or injury	Any type of external signs the fish was not "normal"	0% (0 out of 5)	No	Electrofishing	No			0		0	5
317	Ulcerative dermatitis in wild dusky grouper Epinephelus marginatus (Lowe) from Libyan waters	https://doi.org/10.1111/jfd.12485	Journal of Fish Diseases	"wild fish" AND "injury"			1	https://drive.google.com/file/d/1tOFuQ5EH-NrmLACJAHmiXKzyJrPjhenq/view?usp=drive_link	Rizgalla et al. 2016	No other fish species captured at the same time and in the same locations displayed similar lesions and, where present, lesions only affected dusky grouper	1	1	1	1	1	Epinephelus marginatus	Juvenile and adult (the size range indicates fish small enough to likely include individuals who are not sexually mature)	Injury	Ulcerative dermatitis causing skin lesions	20.6% (55 out of 267)	No	Multiple different methods, including spear-fishing and baited hook capture	No			0	1	20.6	267
336	Quantification and distribution of Anisakis simplex sensu stricto in wild, one sea winter Atlantic salmon, Salmo salar, returning to Scottish rivers	https://doi.org/10.1017/S0025315414001374	Journal of the Marine Biological Association of the United Kingdom	"wild fish" AND "abnormalities"	"wild fish" AND "injury"	"wild fish" AND "deformities"	3	https://drive.google.com/file/d/1KiCYh_0nXuR0w6Gc6MQ5LIGwBEsxA_sE/view?usp=drive_link	Noguera et al. 2015		1	1	1	1	1	Salmo salar	Adult	Injury	Red Vent Syndrome (RVS) caused by Anisakis simplex	100% (10 out of 10 sampled individuals)	No	Caught with bag nets and killed in an unspecified way	No			0	1	100	10
450	Abnormalities of a gill cover bone, the operculum, in perch Perca fluviatilis from a pulp mill effluent area	https://doi.org/10.1016/0166-445X(94)90033-7	Aquatic Toxicology	"wild fish" AND "abnormalities"	"wild fish" AND "deformities"		2	https://drive.google.com/file/d/1VGyW9Tq5GsG__-n95IRFSgxpowlmWh2q/view?usp=drive_link	Lindesjöö et al. 1994		1	1	1	1	1	Perca fluviatilis	Adult (probably also juveniles)	Deformity	Opercular deformity, where it is shaped in an unnatural way (usually also smaller)	Average prevalence of opercular deformity at contaminated sites across all years was roughly 5.84% (data collected from Figure 7 using xyscan). Average prevalence of opercular deformity at the uncontaminated reference site was 1.4%.	Yes (mill effluent vs. no mill effluent)	Caught with nets	No
450															1									Disturbed		1	0	5.84
450															1									Undisturbed		0	0	1.4
1	Disease ecology of wild fish: opportunities and challenges for linking infection metrics with behaviour, condition, and survival	https://doi.org/10.1139/cjfas-2020-0315	Canadian Journal of Fisheries and Aquatic Sciences	"wild fish" AND "abnormalities"			1		Chapman et al. 2021	Review article	NA	NA	NA	NA
2	First Record of Bacterial Kidney Disease in an Apparently Wild Salmonid in British Columbia	https://doi.org/10.1139/f73-249	Canadian Journal of Fisheries and Aquatic Sciences	"wild fish" AND "abnormalities"			1	https://drive.google.com/file/d/1Pq7yj4NcQuPSZHKsTnZlGCLP5rPnS-ev/view?usp=drive_link	Evelyn et al. 1973		1	1	1	0
3	Reproductive interactions between fugitive farmed and wild Atlantic cod (Gadus morhua) in the field	https://doi.org/10.1139/F10-066	Canadian Journal of Fisheries and Aquatic Sciences	"wild fish" AND "abnormalities"			1	https://drive.google.com/file/d/1nZYVP8EYMoXT1LSj3UEaZn_QdegMjkz8/view?usp=drive_link	Meager et al. 2010		1	1	0	NA
4	Latitudinal variation in vertebrate number has a genetic basis in the Atlantic silverside, Menidia menidia	https://doi.org/10.1139/f97-084	Canadian Journal of Fisheries and Aquatic Sciences	"wild fish" AND "abnormalities"			1	https://drive.google.com/file/d/1Mik5Sfrgk6jIs0E9nd-aqLgAZbv28h_z/view?usp=drive_link	Billerbeck et al. 1997		1	1	0	NA
5	Elemental signatures in otoliths of hatchery rainbow trout (Oncorhynchus mykiss): distinctiveness and utility for detecting origins and movement	https://doi.org/10.1139/F09-015	Canadian Journal of Fisheries and Aquatic Sciences	"wild fish" AND "abnormalities"			1		Gibson-Reinemer et al. 2009		1	0	NA	NA
6	LETTERS AND COMMENTS/LETTERS ET COMMENTAIRES	https://doi.org/10.1139/f93-178	Canadian Journal of Fisheries and Aquatic Sciences	"wild fish" AND "abnormalities"	"wild fish" AND "injury"	"wild fish" AND "deformities"	3		NA	Not empirical	NA	NA	NA	NA
7	Impact of Pulse Exposure to Methoxychlor on Flagfish (Jordanella floridae) Over One Reproductive Cycle	https://doi.org/10.1139/f86-174	Canadian Journal of Fisheries and Aquatic Sciences	"wild fish" AND "abnormalities"			1	https://drive.google.com/file/d/1JE2-PJXBm3sc8in30gMQmUxS0zYXXx8H/view?usp=drive_link	Holdway & Dixon 1986		1	0	NA	NA
8	Impact of Bleached Kraft Mill Effluent on Population Characteristics, Liver MFO Activity, and Serum Steroid Levels of a Lake Superior White Sucker (Catostomus commersoni) Population	https://doi.org/10.1139/f91-164	Canadian Journal of Fisheries and Aquatic Sciences	"wild fish" AND "abnormalities"	"wild fish" AND "deformities"		2	https://drive.google.com/file/d/1Bb2m0vcVgFKfFQraYjxJYy2N7BlL_opT/view?usp=drive_link	Munkittrick et al. 1991		1	1	0	NA
9	Assessment of the Piscine Micronucleus Test as an in situ Biological indicator of Chemical Contaminant Effects	https://doi.org/10.1139/f90-237	Canadian Journal of Fisheries and Aquatic Sciences	"wild fish" AND "abnormalities"			1	https://drive.google.com/file/d/1d5XsM2YlRfi00si7yqVwp1ISWlG2ZZ05/view?usp=drive_link	Carrasco et al. 1990		1	1	0	NA
10	Tri- and Tetra-Chloroveratrole, Metabolites Produced by Bacterial O-Methylation of Tri- and Tetra-Chloroguaiacol: An Assessment of Their Bioconcentration Potential and Their Effects on Fish Reproduction	https://doi.org/10.1139/f84-185	Canadian Journal of Fisheries and Aquatic Sciences	"wild fish" AND "abnormalities"	"wild fish" AND "deformities"		2	https://drive.google.com/file/d/1DQ-Doj96rZuqbVC5GJ2L1VeF2kBrj_8t/view?usp=drive_link	Neilson et al. 1984		1	1	0	NA
11	Induction of Foci of Cellular Alteration and Other Hepatic Lesions in English sole (Patophrys vetulus) Exposed to an Extract of an Urban Marine Sediment	https://doi.org/10.1139/f91-207	Canadian Journal of Fisheries and Aquatic Sciences	"wild fish" AND "abnormalities"			1	https://drive.google.com/file/d/1VX4NHQmadUlkJwS91YxiB01KRzZGQ067/view?usp=drive_link	Schiewe et al. 1991		1	0	NA	NA
12	Differences in egg quantity and quality among hatchery- and wild-origin Chinook salmon (Oncorhynchus tshawytscha)	https://doi.org/10.1139/cjfas-2015-0083	Canadian Journal of Fisheries and Aquatic Sciences	"wild fish" AND "abnormalities"			1	https://drive.google.com/file/d/1dJvXkYRIhaBFEvGk0S6Zb2gDpH6GJHfF/view?usp=drive_link	Haring et al. 2016		1	1	0	NA
13	Study of Haematractidium scombri in Atlantic Mackerel, Scomber scombrus	https://doi.org/10.1139/f80-109	Canadian Journal of Fisheries and Aquatic Sciences	"wild fish" AND "abnormalities"			1	https://drive.google.com/file/d/1WufHkUmN_LVVZi3csV--ITWe0ocNhFLo/view?usp=drive_link	MacLean 1980		1	1	0	NA
14	Chemical Analysis of Muscle from Walleye (Stizostedion vitreum vitreum) with Myofibrogranuloma, a Chronic Myopathy	https://doi.org/10.1139/f87-171	Canadian Journal of Fisheries and Aquatic Sciences	"wild fish" AND "abnormalities"	"wild fish" AND "injury"		2	https://drive.google.com/file/d/1lxdQnwsvjVjoxkL8SVwX0M0f2ZFn2swB/view?usp=drive_link	Kelly et al. 1987		1	1	0	NA
15	Parvicapsula minibicornis infections in gill and kidney and the premature mortality of adult sockeye salmon (Oncorhynchus nerka) from Cultus Lake, British Columbia	https://doi.org/10.1139/F10-017	Canadian Journal of Fisheries and Aquatic Sciences	"wild fish" AND "abnormalities"			1	https://drive.google.com/file/d/12RCoo27f6QWBybmYhu-80dB90ANFezTH/view?usp=drive_link	Bradford et al. 2010		1	1	1	0
18	The effects of oxygen depletion due to upwelling groundwater on the posthatch fitness of Atlantic salmon (Salmo salar)	https://doi.org/10.1139/cjfas-2016-0189	Canadian Journal of Fisheries and Aquatic Sciences	"wild fish" AND "abnormalities"	"wild fish" AND "deformities"		2	https://drive.google.com/file/d/1DSpYaCrQQ_cbMsU8l2KgyX0E83i5ucfT/view?usp=drive_link	Bloomer et al. 2016		1	0	NA	NA
19	The trouble with salmon: relating pollutant exposure to toxic effect in species with transformational life histories and lengthy migrations	https://doi.org/10.1139/cjfas-2012-0540	Canadian Journal of Fisheries and Aquatic Sciences	"wild fish" AND "abnormalities"	"wild fish" AND "injury"	"wild fish" AND "deformities"	3	https://drive.google.com/file/d/1wFBlteh-OaOA8YOgFcJzavl34pKdqUNu/view?usp=drive_link	Ross et al. 2013	Review article	NA	NA	NA	NA
20	Long-Term Effects of Methylmercuric Chloride on Three Generations of Brook Trout (Salvelinus fontinalis): Toxicity, Accumulation, Distribution, and Elimination	https://doi.org/10.1139/f76-324	Canadian Journal of Fisheries and Aquatic Sciences	"wild fish" AND "abnormalities"	"wild fish" AND "deformities"		2	https://drive.google.com/file/d/1UXhdx4PLIwe7qFoKrQb1fhWnHDOceO_x/view?usp=drive_link	McKim et al. 1976		1	0	NA	NA
21	INDEX TO PUBLICATIONS FOR 1971	https://doi.org/10.1139/f71-293	Canadian Journal of Fisheries and Aquatic Sciences	"wild fish" AND "abnormalities"	"wild fish" AND "deformities"		2		NA	Not empirical	NA	NA	NA	NA
22	Assessment of Fin Erosion by Comparison of Relative Fin Length in Hatchery and Wild Trout in Utah	https://doi.org/10.1139/f94-064	Canadian Journal of Fisheries and Aquatic Sciences	"wild fish" AND "deformities"			1	https://drive.google.com/file/d/1-zWPBHiAC4k5qZOPzyuIV_h2Zf5FhQ4k/view?usp=drive_link	Bosakowski & Wagner 1994	Relative fin length is measured but whether any of the wild fish had experienced fin erosion is not explored	1	1	0	NA
25	Comparative Life History Characteristics of Hatchery and Wild Steelhead Trout (Salmo gairdneri) of Summer and Winter Races in the Kalama River, Washington	https://doi.org/10.1139/f86-173	Canadian Journal of Fisheries and Aquatic Sciences	"wild fish" AND "deformities"			1	https://drive.google.com/file/d/136r3VJ7xw2V39lcHcxiZ71R3Wpm9B4OO/view?usp=drive_link	Leider et al. 1986		1	1	0	NA
26	Fin erosion and injuries in relation to adult recapture rates in cultured smolts of Atlantic salmon and brown trout	https://doi.org/10.1139/cjfas-2012-0247	Canadian Journal of Fisheries and Aquatic Sciences	"wild fish" AND "deformities"	"wild fish" AND "injury"		2	https://drive.google.com/file/d/1VaphmkCdpnEJV9A_y2dZ-cgYpIVqGlyf/view?usp=drive_link	Petersson et al. 2013	Injuries likely sustained in captive environment	1	0	NA	NA
27	Atlantic salmon of wild and hatchery origin have different migration patterns	https://doi.org/10.1139/cjfas-2022-0120	Canadian Journal of Fisheries and Aquatic Sciences	"wild fish" AND "deformities"			1	https://drive.google.com/file/d/1IDZjneUPv9OgzHiGzil4yNKvIvOdXIwZ/view?usp=drive_link	Nilsen et al. 2023		1	1	0	NA
31	Life in captivity: varied behavioural responses to novel setting and food types in first-generation hybrids of farmed and wild juvenile Chinook salmon (Oncorhynchus tshawytscha)	https://doi.org/10.1139/cjfas-2018-0311	Canadian Journal of Fisheries and Aquatic Sciences	"wild fish" AND "deformities"			1	https://drive.google.com/file/d/1B6sOaIuDb4mXbQPfcg4unnXySJNPXiXn/view?usp=drive_link	Janisse et al. 2019		1	0	NA	NA
32	Effects of stock, coded-wire tagging, and transplant on straying of pink salmon (Oncorhynchus gorbuscha) in southeastern Alaska	https://doi.org/10.1139/f00-163	Canadian Journal of Fisheries and Aquatic Sciences	"wild fish" AND "deformities"			1	https://drive.google.com/file/d/1EWnb1gqltr8QJVQIg_YQmJOihbyZQVnK/view?usp=drive_link	Thedinga et al. 2000		1	1	0	NA
34	Selenium incorporation in fish otoliths: effects of selenium and mercury from the water	https://doi.org/10.1139/F10-070	Canadian Journal of Fisheries and Aquatic Sciences	"wild fish" AND "deformities"			1	https://drive.google.com/file/d/10k9kJfXuxfeDh0C0mNUiwKfwhJ9XPRc6/view?usp=drive_link	Lochet et al. 2010		1	0	NA	NA
41	Behavioural and heart rate responses to predation risk in wild and domesticated Atlantic salmon	https://doi.org/10.1139/f01-025	Canadian Journal of Fisheries and Aquatic Sciences	"wild fish" AND "injury"			1	https://drive.google.com/file/d/1GNqO7lHSYE81bWA_mkttjLxlxJ0fYxUw/view?usp=drive_link	Johnsson et al. 2001		1	0	NA	NA
42	Social dominance, growth, and habitat use of age-0 steelhead (Oncorhynchus mykiss) grown in enriched and conventional hatchery rearing environments	https://doi.org/10.1139/f99-288	Canadian Journal of Fisheries and Aquatic Sciences	"wild fish" AND "injury"			1	https://drive.google.com/file/d/1DMx38AQyrANQLLJt7PB3Z3XENT0bOj0J/view?usp=drive_link	Berejikian et al. 2000		1	0	NA	NA
43	Capture technique and fish personality: angling targets timid bluegill sunfish, Lepomis macrochirus	https://doi.org/10.1139/f2011-019	Canadian Journal of Fisheries and Aquatic Sciences	"wild fish" AND "injury"			1	https://drive.google.com/file/d/1LUwpwpQgMPPd538Wvq7reyunOQvY1S9a/view?usp=drive_link	Wilson et al. 2011		1	0	NA	NA
44	Infections, fisheries capture, temperature, and host responses: multistressor influences on survival and behaviour of adult Chinook salmon	https://doi.org/10.1139/cjfas-2017-0491	Canadian Journal of Fisheries and Aquatic Sciences	"wild fish" AND "injury"			1	https://drive.google.com/file/d/164CmmALc9DzdyEZpYSMrgEWu2Zyyc3Y9/view?usp=drive_link	Teffer et al. 2018		1	0	NA	NA
45	Behavioural effects in juvenile brown trout in response to parental angling selection	https://doi.org/10.1139/cjfas-2018-0424	Canadian Journal of Fisheries and Aquatic Sciences	"wild fish" AND "injury"			1	https://drive.google.com/file/d/1_cBi1NAJhf29R3w5wDd4X-4YigMS3KDP/view?usp=drive_link	Alioravainen et al. 2020		1	0	NA	NA
48	Evaluation of management factors affecting the relative success of a brook trout eradication program using YY male fish and electrofishing suppression	https://doi.org/10.1139/cjfas-2020-0433	Canadian Journal of Fisheries and Aquatic Sciences	"wild fish" AND "injury"			1	https://drive.google.com/file/d/1nPZmKYPaGK1X10y_YMrqWJ6JdsVQDUkX/view?usp=drive_link	Day et al. 2021	Not empirical (modelling-based study)	1	0	NA	NA
49	Male competition and breeding success in captively reared and wild coho salmon (Oncorhynchus kisutch)	https://doi.org/10.1139/f01-039	Canadian Journal of Fisheries and Aquatic Sciences	"wild fish" AND "injury"			1	https://drive.google.com/file/d/1l8B20ieRoIMLk_RXaQhDkL3RxYBNbBPU/view?usp=drive_link	Berejikian et al. 2001		1	0	NA	NA
50	Heritability of fluctuating asymmetry for multiple traits in chinook salmon (Oncorhynchus tshawytscha)	https://doi.org/10.1139/f00-190	Canadian Journal of Fisheries and Aquatic Sciences	"wild fish" AND "injury"			1	https://drive.google.com/file/d/1Fwekkkol5K74_QZPDijs1qX4VoicOhW2/view?usp=drive_link	Bryden & Heath 2000		1	0	NA	NA
51	Catchment-wide survival of wild- and hatchery-reared Atlantic salmon smolts in a changing system	https://doi.org/10.1139/cjfas-2014-0573	Canadian Journal of Fisheries and Aquatic Sciences	"wild fish" AND "injury"			1	https://drive.google.com/file/d/1JWNN_wwKUnCTMuzKa23GNpFA-dD-9iF5/view?usp=drive_link	Stich et al. 2015		1	1	0	NA
52	Electrophoretic Patterns of Blood Serum Proteins from Rainbow Trout (Salmo gairdneri)	https://doi.org/10.1139/f67-177	Canadian Journal of Fisheries and Aquatic Sciences	"wild fish" AND "injury"			1	https://drive.google.com/file/d/1GNsaHzUw7ec0SivuGT2CED_dtRPOV3Hx/view?usp=drive_link	Thurston 1967		1	0	NA	NA
53	Current velocity and injection of GnRHa affect reproductive behavior and body composition of captively reared offspring of wild chinook salmon (Oncorhynchus tshawytscha)	https://doi.org/10.1139/f03-056	Canadian Journal of Fisheries and Aquatic Sciences	"wild fish" AND "injury"			1	https://drive.google.com/file/d/1-7mSfLLCCZuwEyhg3PxzpVdUeV_WvM0n/view?usp=drive_link	Berejikian et al. 2003		1	0	NA	NA
54	Trends in wild adult steelhead (Oncorhynchus mykiss) abundance for coastal regions of British Columbia support the variable marine survival hypothesis	https://doi.org/10.1139/f99-254	Canadian Journal of Fisheries and Aquatic Sciences	"wild fish" AND "injury"			1	https://drive.google.com/file/d/1UZq8_7LAMIs46Fh7l7b-Yp8_vxMltxb9/view?usp=drive_link	Smith & Ward 2000		1	1	0	NA
55	Does capture method or the presence of aquatic protected areas influence the selective harvest of behavioural types in largemouth bass?	https://doi.org/10.1139/cjfas-2016-0192	Canadian Journal of Fisheries and Aquatic Sciences	"wild fish" AND "injury"			1	https://drive.google.com/file/d/1UBTu0zUXyiSS2SA9IP74wUZ-OVNFunY1/view?usp=drive_link	Cooke et al. 2017		1	0	NA	NA
56	Migration of Atlantic salmon (Salmo salar) smolts in a large hydropower reservoir	https://doi.org/10.1139/cjfas-2019-0395	Canadian Journal of Fisheries and Aquatic Sciences	"wild fish" AND "injury"			1	https://drive.google.com/file/d/1Z5puwxXb7X1cyMtBsEF5XJ9KQTziRj9_/view?usp=drive_link	Babin et al. 2020		1	1	0	NA
57	Initiation of migration and movement rates of Atlantic salmon smolts in fresh water	https://doi.org/10.1139/cjfas-2014-0570	Canadian Journal of Fisheries and Aquatic Sciences	"wild fish" AND "injury"			1	https://drive.google.com/file/d/18QpqoNVC9N48yDnILCJqSFPocJJpjadh/view?usp=drive_link	Stich et al. 2015		1	1	0	NA
58	Need for Development of Epidemiology for Chemically Induced Diseases in Fish in Canada	https://doi.org/10.1139/f84-190	Canadian Journal of Fisheries and Aquatic Sciences	"wild fish" AND "injury"			1	https://drive.google.com/file/d/1sUDHtbva9h6EB3FeNi7oBQCUOQAnUQ2U/view?usp=drive_link	Gilbertson 1984	Review article	NA	NA	NA	NA
59	Diseases and parasites in wild Atlantic salmon (Salmosalar) populations	https://doi.org/10.1139/d98-021	Canadian Journal of Fisheries and Aquatic Sciences	"wild fish" AND "injury"			1	https://drive.google.com/file/d/1KAkyItfbFzH21Y-LCJfQs5pT8WtvpXO9/view?usp=drive_link	Bakke & Harris 1998	Review article	NA	NA	NA	NA
62	Effects of a Parasitic Gut Nematode on Consumption and Growth in Juvenile Rainbow Trout (Salmo gairdneri)	https://doi.org/10.1139/f73-074	Canadian Journal of Fisheries and Aquatic Sciences	"wild fish" AND "injury"			1	https://drive.google.com/file/d/1bNqIfZPdlTWcyjp6EpoP8I6iA5lXCFZ1/view?usp=drive_link	Hiscox & Brocksen 1973		1	0	NA	NA
63	Life history contrasts in nutritional state and return probability of post-spawned Atlantic salmon	https://doi.org/10.1139/cjfas-2021-0001	Canadian Journal of Fisheries and Aquatic Sciences	"wild fish" AND "injury"			1	https://drive.google.com/file/d/1cjSKLhpyE4cYOtWkBSwLNsXhf2xjUi8a/view?usp=drive_link	Bøe et al. 2022		1	1	0	NA
64	Adult Atlantic salmon (Salmo salar) delayed below dams rapidly deplete energy stores	https://doi.org/10.1139/cjfas-2022-0008	Canadian Journal of Fisheries and Aquatic Sciences	"wild fish" AND "injury"			1	https://drive.google.com/file/d/1rG3lmwjR3XBSFr2m1cWxH9nXF3v1hANT/view?usp=drive_link	Rubenstein et al. 2023		1	1	0	NA
66	Contents / SommaireVolume 62, 2005	https://doi.org/10.1139/f05-915	Canadian Journal of Fisheries and Aquatic Sciences	"wild fish" AND "injury"			1		NA	Not empirical	NA	NA	NA	NA
67	The loss of hyperosmoregulatory ability in migrating juvenile American shad, Alosa sapidissima	https://doi.org/10.1139/f97-144	Canadian Journal of Fisheries and Aquatic Sciences	"wild fish" AND "injury"			1	https://drive.google.com/file/d/17S8JBvwLQsvRq8gK-AWqNnNcMUXYZ3VZ/view?usp=drive_link	Zydlewski & McCormick 1997		1	1	0	NA
68	Sea-to-sea survival of late-run adult steelhead (Oncorhynchus mykiss) from the Columbia and Snake rivers	https://doi.org/10.1139/cjfas-2016-0430	Canadian Journal of Fisheries and Aquatic Sciences	"wild fish" AND "injury"			1	https://drive.google.com/file/d/1C1OJN6MwzH7H_o05SmlNtb6rtlzcui4T/view?usp=drive_link	Keefer et al. 2018		1	1	0	NA
69	Personality in hatchery Atlantic salmon (Salmo salar) is associated with growth but not metabolic rate or performance	https://doi.org/10.1139/cjfas-2022-0041	Canadian Journal of Fisheries and Aquatic Sciences	"wild fish" AND "injury"			1	https://drive.google.com/file/d/1ypoEzp37i2VUec7vN91oftwVgt1zZMSp/view?usp=drive_link	Church et al. 2022		1	0	NA	NA
70	Watershed-scale effectiveness of floodplain habitat restoration for juvenile coho salmon in the Chilliwack River, British Columbia	https://doi.org/10.1139/cjfas-2014-0189	Canadian Journal of Fisheries and Aquatic Sciences	"wild fish" AND "injury"			1	https://drive.google.com/file/d/1CAHB4iemgaVayP-QfMtPwWCHy7UdT-li/view?usp=drive_link	Ogston et al. 2015		1	1	0	NA
72	Pattern and variability in the breeding system of Atlantic salmon (Salmo salar), with comparisons to other salmonids	https://doi.org/10.1139/d98-009	Canadian Journal of Fisheries and Aquatic Sciences	"wild fish" AND "injury"			1	https://drive.google.com/file/d/1qt0sWDc_LgMjfdaBDFzH0z3T_i51dNqq/view?usp=drive_link	Fleming 1998	Review article	NA	NA	NA	NA
73	Review of the Rate of Growth and Mortality of Pacific Salmon in Salt Water, and Noncatch Mortality Caused by Fishing	https://doi.org/10.1139/f76-191	Canadian Journal of Fisheries and Aquatic Sciences	"wild fish" AND "injury"			1	https://drive.google.com/file/d/1v5ZAwXjI2C6Ny7QNVj_9BddsaRryI1J9/view?usp=drive_link	Ricker 1976	Review article	NA	NA	NA	NA
74	Using Radiotelemetry to Compare the Initial Behavior and Mortality of Hatchery-Reared and Wild Juvenile Florida Bass	https://doi.org/10.1080/00028487.2015.1131739	Transactions of the American Fisheries Society	"wild fish" AND "abnormalities"			1	https://drive.google.com/file/d/1uAfATp71XzyfO7-xtNY5RBzGqdvF8ZQH/view?usp=drive_link	Thompson et al. 2016		1	1	0	NA
75	Vateritic Sagitta in Wild and Stocked Lake Trout: Applicability to Stock Origin	https://doi.org/10.1577/1548-8659(1999)128<0929:VSIWAS>2.0.CO;2	Transactions of the American Fisheries Society	"wild fish" AND "abnormalities"			1	https://drive.google.com/file/d/1N8zn9SlL5dfo80oFCtNs0yY3oD86w06V/view?usp=drive_link	Bowen et al. 1999		1	1	0	NA
76	Genetic Diversity among Hatchery Stocks and Established Populations of Rainbow Trout in Missouri	https://doi.org/10.1577/T05-078.1	Transactions of the American Fisheries Society	"wild fish" AND "abnormalities"			1	https://drive.google.com/file/d/1w8NS_t-GhJmuUitviO_3rvet-BKux10b/view?usp=drive_link	Dillman & Koppelman 2006		1	1	0	NA
77	Mortality of Endangered Juvenile Lost River Suckers Associated with Cyanobacteria Blooms in Mesocosms in Upper Klamath Lake, Oregon	https://doi.org/10.1002/tafs.10227	Transactions of the American Fisheries Society	"wild fish" AND "abnormalities"			1	https://drive.google.com/file/d/1FC2SRrbABCEmRAjJ4t9-CozlG5_a9ANr/view?usp=drive_link	Burdick et al. 2020		1	0	NA	NA
78	Reproductive Performance of Growth-Enhanced Transgenic Coho Salmon	https://doi.org/10.1577/T04-010.1	Transactions of the American Fisheries Society	"wild fish" AND "abnormalities"			1	https://drive.google.com/file/d/1o6vw1dQnObspWdCyJ-iML_X-vqAsdpb3/view?usp=drive_link	Bessey et al. 2004		1	0	NA	NA
79	Behavior and Breeding Success of Wild and First-Generation Hatchery Male Spring Chinook Salmon Spawning in an Artificial Stream	https://doi.org/10.1577/T08-143.1	Transactions of the American Fisheries Society	"wild fish" AND "abnormalities"			1	https://drive.google.com/file/d/1Qv7BUNTUBp9GX7VQzpQbQko88d7BFmjd/view?usp=drive_link	Schroder et al. 2010		1	0	NA	NA
80	Breeding Success of Wild and First-Generation Hatchery Female Spring Chinook Salmon Spawning in an Artificial Stream	https://doi.org/10.1577/T07-123.1	Transactions of the American Fisheries Society	"wild fish" AND "abnormalities"			1	https://drive.google.com/file/d/1Iygfp8eTereJNrlh-eFHicBP5jM0B6hF/view?usp=drive_link	Schroder et al. 2008		1	0	NA	NA
82	Dietary Toxicity of Selenium-Contaminated Red Shiners to Striped Bass	https://doi.org/10.1577/1548-8659(1989)118<0400:DTOSRS>2.3.CO;2	Transactions of the American Fisheries Society	"wild fish" AND "abnormalities"			1	https://drive.google.com/file/d/1nyNvEArAbUgxMOv1Mv1E7zeGRVw29wei/view?usp=drive_link	Coughlan & Velte 1989		1	0	NA	NA
83	Effects of Fluctuating and Constant Temperatures on Early Development and Survival of Colorado Squawfish	https://doi.org/10.1577/1548-8659(1994)123<0574:EOFACT>2.3.CO;2	Transactions of the American Fisheries Society	"wild fish" AND "abnormalities"	"wild fish" AND "deformities"		2	https://drive.google.com/file/d/13O6_nhsgChcsooUABl5swdFW8tNv0AKD/view?usp=drive_link	Bestgen & Williams 1994		1	0	NA	NA
84	Sensitivity of Parasitized Coho Salmon Fry to Crude Oil, Toluene, and Naphthalene	https://doi.org/10.1577/1548-8659(1980)109<293:SOPCSF>2.0.CO;2	Transactions of the American Fisheries Society	"wild fish" AND "abnormalities"			1	https://drive.google.com/file/d/1aAPcwXx_DwlKcT4u1kNTKLSgG6wK05ae/view?usp=drive_link	Moles 1980		1	0	NA	NA
85	Origin of Brood Stock and Allozyme Variation in Hatchery-Reared Bonytail, an Endangered North American Cyprinid Fish	https://doi.org/10.1577/1548-8659(1989)118<0131:OOBSAA>2.3.CO;2	Transactions of the American Fisheries Society	"wild fish" AND "abnormalities"			1	https://drive.google.com/file/d/1MJKQ_4_ty4O4OVFp9Yi_ihXoqx9SQeDp/view?usp=drive_link	Minckley et al. 1989		1	0	NA	NA
87	Unintended Effects of Electrofishing on Nongame Fishes	https://doi.org/10.1577/T09-225.1	Transactions of the American Fisheries Society	"wild fish" AND "abnormalities"	"wild fish" AND "injury"		2	https://drive.google.com/file/d/1qRH784QL_RBemz3KLDNunOnWirIUSymx/view?usp=drive_link	Miranda & Kidwell 2010		1	0	NA	NA
88	Evidence of Local Adaptation in Westslope Cutthroat Trout	https://doi.org/10.1080/00028487.2012.675907	Transactions of the American Fisheries Society	"wild fish" AND "abnormalities"			1	https://drive.google.com/file/d/1pwzCB07GghNAJb4XxJABnA-qYDiXl4lW/view?usp=drive_link	Drinan et al. 2012		1	0	NA	NA
89	Fish Furunculosis 1952–1966	https://doi.org/10.1577/1548-8659(1968)97[221:FF]2.0.CO;2	Transactions of the American Fisheries Society	"wild fish" AND "abnormalities"			1	https://drive.google.com/file/d/1vf7vGD83v4lTF-cTtr_Vbg9uW8pQsbJl/view?usp=drive_link	Lee Herman 1968	Review article	NA	NA	NA	NA
90	Interactive Effects of Stocking Site Salinity and Handling Stress on Survival of Striped Bass Fingerlings	https://doi.org/10.1577/1548-8659(1995)124<0736:IEOSSS>2.3.CO;2	Transactions of the American Fisheries Society	"wild fish" AND "abnormalities"			1	https://drive.google.com/file/d/1zMg77sCB0jSzuZdUsNW51U-BI2rMMxRf/view?usp=drive_link	Wallin & Van Den Avyle 1995		1	0	NA	NA
91	Population Reproductive Structure of Rainbow Trout Determined by Histology and Advancing Methods to Assign Sex and Assess Spawning Capability	https://doi.org/10.1002/tafs.10356	Transactions of the American Fisheries Society	"wild fish" AND "abnormalities"			1	https://drive.google.com/file/d/1j4UZjHSv003OeKQvNNgXlPFq6xp-YxfH/view?usp=drive_link	Crossman et al. 2022		1	1	1	0
93	Variation in Feeding, Aggression, and Position Choice between Hatchery and Wild Cutthroat Trout in an Artificial Stream	https://doi.org/10.1577/1548-8659(1991)120<0723:VIFAAP>2.3.CO;2	Transactions of the American Fisheries Society	"wild fish" AND "deformities"			1	https://drive.google.com/file/d/1HQdHO4SmlDKFDOZEeNGtCfxFLjwaPuag/view?usp=drive_link	Mesa 1991		1	0	NA	NA
94	Comparative Swimming Stamina, Biochemical Composition, Backbone Mechanical Properties, and Histopathology of Juvenile Striped Bass from Rivers and Hatcheries of the Eastern United States	https://doi.org/10.1577/1548-8659(1985)114<114:CSSBCB>2.0.CO;2	Transactions of the American Fisheries Society	"wild fish" AND "deformities"			1	https://drive.google.com/file/d/105M5AtAPadbPNhlS3GQcvBpWqe5w7vwv/view?usp=drive_link	Buckley et al. 1985		1	1	1	0
95	The Impact of Different Hatchery Rearing Environments on Smolt-to-Adult Survival of Spring Chinook Salmon	https://doi.org/10.1080/00028487.2017.1281168	Transactions of the American Fisheries Society	"wild fish" AND "deformities"			1	https://drive.google.com/file/d/1qdNTSbFxoRLK03DR9_0cWRx_1lZ6_C3L/view?usp=drive_link	Beckman et al. 2017		1	0	NA	NA
96	Fin Clips in the Evaluation of Stocking Programs for Muskellunge, Esox masquinongy	https://doi.org/10.1577/1548-8659(1979)108<335:FCITEO>2.0.CO;2	Transactions of the American Fisheries Society	"wild fish" AND "deformities"	"wild fish" AND "injury"		2	https://drive.google.com/file/d/1neg7vYFhhqMucS3unWBqOwBbYDug5Aj6/view?usp=drive_link	McNeil & Crossman 1979	This study involved manipulating animals by e.g. clipping fins, hence any estimates for injuries etc may not apply to wild fish	1	1	0	NA
98	Synchronous Hermaphroditism and Self-Fertilization in a Captive Shortnose Sturgeon	https://doi.org/10.1577/T05-067.1	Transactions of the American Fisheries Society	"wild fish" AND "deformities"			1	https://drive.google.com/file/d/143Tr4cCna7oPi0rpye4WeXxiPP6uO96R/view?usp=drive_link	Henne et al. 2006		1	0	NA	NA
99	Linking Environmental Heterogeneity to the Distribution and Prevalence of Myxobolus cerebralis: A Comparison across Sites in a Northern Utah Watershed	https://doi.org/10.1577/T03-167.1	Transactions of the American Fisheries Society	"wild fish" AND "deformities"			1	https://drive.google.com/file/d/1wOTG2zaZDNBRKwyls5qzKoNnFfhdqmFp/view?usp=drive_link	Hoz Franco & Budy 2004	Clinical signs of infection was collected but not separated out; both behavior and morphology was used to assess it. Hence it is not possible to estimate frequency of morphological traits separately.	1	1	0	NA
100	Susceptibility of Various Salmonids to Whirling Disease (Myxosoma cerebralis)	https://doi.org/10.1577/1548-8659(1979)108<187:SOVSTW>2.0.CO;2	Transactions of the American Fisheries Society	"wild fish" AND "deformities"			1	https://drive.google.com/file/d/1a3t1msHsgIq4r9hUyyfUPW7NNU56u2J5/view?usp=drive_link	O'Grodnick 1979		1	0	NA	NA
101	Effects of Multiple Stressors on Morbidity and Mortality of Fingerling Rainbow Trout Infected with Myxobolus cerebralis	https://doi.org/10.1577/1548-8659(2000)129<0859:EOMSOM>2.3.CO;2	Transactions of the American Fisheries Society	"wild fish" AND "deformities"			1	https://drive.google.com/file/d/1L-PQBNFLWfLC-jyNX5Jj91V_e9z3i6_K/view?usp=drive_link	Schisler et al. 2000		1	0	NA	NA
102	Induction of Triploidy in White Crappie by Temperature Shock	https://doi.org/10.1577/1548-8659(1990)119<0438:IOTIWC>2.3.CO;2	Transactions of the American Fisheries Society	"wild fish" AND "deformities"			1	https://drive.google.com/file/d/1XkmBNsJXmzsqm2GLjK91Ndo_3ufr5g9g/view?usp=drive_link	Baldwin et al. 1990		1	0	NA	NA
104	Acidic Precipitation and Its Consequences for Aquatic Ecosystems: A Review	https://doi.org/10.1577/1548-8659(1981)110<669:APAICF>2.0.CO;2	Transactions of the American Fisheries Society	"wild fish" AND "deformities"			1	https://drive.google.com/file/d/1c98kF-jYjdWlS4yDfAOT6UjJ_hlmB3EB/view?usp=drive_link	Haines 1981	Review article	NA	NA	NA	NA
105	An Index of Biological Integrity (IBI) for Pacific Northwest Rivers	https://doi.org/10.1577/1548-8659(2003)132<0239:AIOBII>2.0.CO;2	Transactions of the American Fisheries Society	"wild fish" AND "deformities"			1	https://drive.google.com/file/d/1wDWOSHpnEf3EUux7mJr9EheARfdj5xOV/view?usp=drive_link	Mebane et al. 2003	Review article	NA	NA	NA	NA
106	Propagation of Northern Pike	https://doi.org/10.1577/1548-8659(1961)90[298:PONP]2.0.CO;2	Transactions of the American Fisheries Society	"wild fish" AND "injury"			1	https://drive.google.com/file/d/1yjYTf_G7pbzXqZwSudaNOY6htBjv6p83/view?usp=drive_link	Hiner 1961		1	1	0	NA
108	Electrofishing Mark–Recapture and Depletion Methodologies Evoke Behavioral and Physiological Changes in Cutthroat Trout	https://doi.org/10.1577/1548-8659(1989)118<0644:EMADME>2.3.CO;2	Transactions of the American Fisheries Society	"wild fish" AND "injury"			1	https://drive.google.com/file/d/1xKUs7jYKh15-dZkE-rg5s80VRc5stZyd/view?usp=drive_link	Mesa & Schreck 1989		1	0	NA	NA
109	Relationship between Juvenile Fish Condition and Survival to Adulthood in Steelhead	https://doi.org/10.1080/00028487.2014.901248	Transactions of the American Fisheries Society	"wild fish" AND "injury"			1	https://drive.google.com/file/d/1JpSOc96PbqYZNb1r6kfueh4MplRsKz3M/view?usp=drive_link	Evans et al. 2014	Data on injuries presented, but not in a way that allows for the quantification for wild individuals (it included hatchery reared individuals in the same estimate)	1	1	0	NA
110	Postrelease Survival and Migration Behavior of Adult Walleye Following Intracoelomic Transmitter Implantation Using Two Methods of Electro-Immobilization	https://doi.org/10.1002/tafs.10336	Transactions of the American Fisheries Society	"wild fish" AND "injury"			1	https://drive.google.com/file/d/1sOdD3E5whmHLgHKfJxAEqQL6Ru9VYDoN/view?usp=drive_link	Reid et al. 2022	This is an erratum	NA	NA	NA	NA
111	Improved Variance Estimates of Biomass for Stream-Dwelling Fish Calculated Using Removal Estimators	https://doi.org/10.1080/00028487.2013.769900	Transactions of the American Fisheries Society	"wild fish" AND "injury"			1	https://drive.google.com/file/d/1EEM5eEnmEEAXWc_PlKuxSiTNJ6ZSVEQD/view?usp=drive_link	Shepard et al. 2013	Not empirical (modelling-based study)	NA	NA	NA	NA
113	Infectious Diseases among Wild Fishes	https://doi.org/10.1577/1548-8659(1944)74[21:IDAWF]2.0.CO;2	Transactions of the American Fisheries Society	"wild fish" AND "injury"			1	https://drive.google.com/file/d/1Rg2AuPjInsOAcnxpUYajCv33fYVHW1ja/view?usp=drive_link	Davis 1947	Review article	NA	NA	NA	NA
114	Comparative Reproductive Success of Caught-and-Released and Unplayed Hatchery Female Steelhead Trout (Salmo gairdneri) from the Clearwater River, Idaho	https://doi.org/10.1577/1548-8659(1977)106<431:CRSOCA>2.0.CO;2	Transactions of the American Fisheries Society	"wild fish" AND "injury"			1	https://drive.google.com/file/d/1z-QhrRpwr8wDlcWlRuFefT2e0S3wwh82/view?usp=drive_link	Pettit 1977		1	0	NA	NA
115	Stress Indices in Migrating Juvenile Chinook Salmon and Steelhead of Wild and Hatchery Origin before and after Barge Transportation	https://doi.org/10.1577/1548-8659(2000)129<0946:SIIMJC>2.3.CO;2	Transactions of the American Fisheries Society	"wild fish" AND "injury"			1	https://drive.google.com/file/d/1LdCL8So4uyVJlwedqDxMPgIUT7EcdcJp/view?usp=drive_link	Congleton et al. 2000		1	0	NA	NA
116	Survival of Migrating Atlantic Salmon Smolts through the Penobscot River, Maine: a Prerestoration Assessment	https://doi.org/10.1080/00028487.2011.618356	Transactions of the American Fisheries Society	"wild fish" AND "injury"			1	https://drive.google.com/file/d/1pkfVv8DnZlfIfUFLu55Dqdkq-2v7fLH4/view?usp=drive_link	Holbrook et al. 2011	They were not able to fully differentiate between wild and hatchery-reared fish. They also surgically implanted acoustic tags in them. They also did not record frequency data (for e.g., injuries).	1	0	NA	NA
117	The Effects of Exposure on the Gill Filaments of Fishes	https://doi.org/10.1577/1548-8659(1910)40[371:TEOEOT]2.0.CO;2	Transactions of the American Fisheries Society	"wild fish" AND "injury"			1	https://drive.google.com/file/d/15MMn7tCZYYAmfNXounK-pswWQ47yI206/view?usp=drive_link	Osburn 1911		1	0	NA	NA
118	The Black-Spotted Mountain Trout	https://doi.org/10.1577/1548-8659(1912)42[183:TBMT]2.0.CO;2	Transactions of the American Fisheries Society	"wild fish" AND "injury"			1	https://drive.google.com/file/d/1Ag2gZPX3Dj-TU0pya4UxQDfz8TJTt-Ra/view?usp=drive_link	Land 1913		1	0	NA	NA
119	Physiological Response to Hooking Stress in Hatchery and Wild Rainbow Trout (Salmo gairdneri)	https://doi.org/10.1577/1548-8659(1976)105<601:PRTHSI>2.0.CO;2	Transactions of the American Fisheries Society	"wild fish" AND "injury"			1	https://drive.google.com/file/d/1nplwWM0HiLUXOhWROp_6d5oQFxjKsQh6/view?usp=drive_link	Wydoski et al. 1976	Manipulative study, measuring the effect of hooking (i.e. not preexisting injuries)	1	1	0	NA
120	Some Fish-Cultural Notes, with Special Reference to Pathological Problems	https://doi.org/10.1577/1548-8659(1921)51[97:SFNWSR]2.0.CO;2	Transactions of the American Fisheries Society	"wild fish" AND "injury"			1	https://drive.google.com/file/d/1Ifrn-f7bZv1W79fXCDljqo9iilE-FIiG/view?usp=drive_link	Hayford 1922	Not empirical	NA	NA	NA	NA
121	Investigations in Pond-Fish Culture at the Fairport Biological Station	https://doi.org/10.1577/1548-8659(1929)59[86:IIPCAT]2.0.CO;2	Transactions of the American Fisheries Society	"wild fish" AND "injury"			1	https://drive.google.com/file/d/1j9_B9ufBnnTPtV3O-PnKgkSAJfKN9k9a/view?usp=drive_link	Davis 1929		1	0	NA	NA
122	The Growth Rate of Rainbow Trout from Some Michigan Waters	https://doi.org/10.1577/1548-8659(1933)63[361:TGRORT]2.0.CO;2	Transactions of the American Fisheries Society	"wild fish" AND "injury"			1	https://drive.google.com/file/d/1Cx8UvzD8hK8_6S9UwgiYtndBqU4AFe8l/view?usp=drive_link	Greeley 1933		1	1	0	NA
123	Some Things We Think We Have Learned at York Pond	https://doi.org/10.1577/1548-8659(1932)62[141:STWTWH]2.0.CO;2	Transactions of the American Fisheries Society	"wild fish" AND "injury"			1	https://drive.google.com/file/d/1Ip_eQ1xnyl6pWsmZKVf6Rza_CK1gq82X/view?usp=drive_link	Dinsmore 1932		1	0	NA	NA
124	Observations on the Natural and Artificial Propagation of the Smallmouth Black Bass, Micropterus Dolomieu	https://doi.org/10.1577/1548-8659(1942)72[233:OOTNAA]2.0.CO;2	Transactions of the American Fisheries Society	"wild fish" AND "injury"			1	https://drive.google.com/file/d/1FTfAmAEPKhmBot0gBM_DvJhv2_xYIE7y/view?usp=drive_link	Surber 1943		1	1	0	NA
126	Effects of Displacing, Hooking, and Releasing on Migrating Adult Steelhead Trout	https://doi.org/10.1577/1548-8659(1975)104<458:EODHAR>2.0.CO;2	Transactions of the American Fisheries Society	"wild fish" AND "injury"			1	https://drive.google.com/file/d/1tRRmOWV6BdeeGPcVUIquJdyYIPwlcHb2/view?usp=drive_link	Reingold 1975		1	1	0	NA
127	Increasing the Output	https://doi.org/10.1577/1548-8659(1917)47[96:ITO]2.0.CO;2	Transactions of the American Fisheries Society	"wild fish" AND "injury"			1	https://drive.google.com/file/d/1-veKdbMHYfW_WAieIehwgO4ax_L2I6UU/view?usp=drive_link	Buck 1918		1	0	NA	NA
128	Genetic and Environmental Factors Involved in Increased Resistance of Brook Trout to Sulfuric Acid Solutions and Mine Acid Polluted Waters	https://doi.org/10.1577/1548-8659(1978)107<651:GAEFII>2.0.CO;2	Transactions of the American Fisheries Society	"wild fish" AND "injury"			1	https://drive.google.com/file/d/1DOjNfGMlWc_VfZgyfl94rXyUWdEHEF2C/view?usp=drive_link	Swarts et al. 1978	Manipulative study, and no data on frequencies of e.g., injuries	1	0	NA	NA
129	Associations among Fish Length, Dam Passage History, and Survival to Adulthood in Two At-Risk Species of Pacific Salmon	https://doi.org/10.1002/tafs.10200	Transactions of the American Fisheries Society	"wild fish" AND "injury"			1	https://drive.google.com/file/d/1N_BmjXDOAY236WxJP2zI3BBeqaZhCskV/view?usp=drive_link	Faulkner et al. 2019		1	1	0	NA
130	Mortality of Landlocked Atlantic Salmon (Salmo salar) Hooked on Flies and Worms in a River Nursery Area	https://doi.org/10.1577/1548-8659(1978)107<772:MOLASS>2.0.CO;2	Transactions of the American Fisheries Society	"wild fish" AND "injury"			1	https://drive.google.com/file/d/1jSWmSiD1HL6BRA7iRNcP6B1YPb8YGqTA/view?usp=drive_link	Warner & Johnson 1978	Manipulative study, measuring the effect of hooking (i.e. not preexisting injuries)	1	1	0	NA
131	The Influence of Heredity on the Spawning Season of Trout	https://doi.org/10.1577/1548-8659(1931)61[43:TIOHOT]2.0.CO;2	Transactions of the American Fisheries Society	"wild fish" AND "injury"			1	https://drive.google.com/file/d/1MHfczirnq3CWwrFGD571p_Bu5eSacT0b/view?usp=drive_link	Davis 1931		1	0	NA	NA
132	Ulcer Disease of Trout	https://doi.org/10.1577/1548-8659(1934)64[252:UDOT]2.0.CO;2	Transactions of the American Fisheries Society	"wild fish" AND "injury"			1	https://drive.google.com/file/d/1ZQaUnf56vsGdae5WGN3fkXqoc40R6whP/view?usp=drive_link	Fish 1934		1	0	NA	NA
133	Short-term Physiological Response Profiles of Tagged Migrating Adult Sockeye Salmon: A Comparison of Gastric Insertion and External Tagging Methods	https://doi.org/10.1002/tafs.10027	Transactions of the American Fisheries Society	"wild fish" AND "injury"			1	https://drive.google.com/file/d/1r9fW6Wh7gwERn1eSCu184UgtpXFMhEtv/view?usp=drive_link	Dick et al. 2018		1	1	0	NA
135	Plasma Thyroid Hormone Levels in Migratory and Lake-Resident Coho Salmon Juveniles from the Karluk River System, Alaska	https://doi.org/10.1577/1548-8659(1992)121<0199:PTHLIM>2.3.CO;2	Transactions of the American Fisheries Society	"wild fish" AND "injury"			1	https://drive.google.com/file/d/146qUxQQ1O2IjH9t7D6gxY9AiyMrdgc-X/view?usp=drive_link	Whitesel 1992		1	1	0	NA
136	Some Previously Unrecognized Anatomical Facts and their Relation to Fish-Cultural Practices	https://doi.org/10.1577/1548-8659(1920)50[43:SPUAFA]2.0.CO;2	Transactions of the American Fisheries Society	"wild fish" AND "injury"			1	https://drive.google.com/file/d/1WNTcBjlEeSkMI2sgZIhf-j8Bn8ZSGO0X/view?usp=drive_link	Kendall 1921		1	0	NA	NA
137	The Intestinal Protozoa of Trout	https://doi.org/10.1577/1548-8659(1924)54[57:TIPOT]2.0.CO;2	Transactions of the American Fisheries Society	"wild fish" AND "injury"			1	https://drive.google.com/file/d/1VlIDT__aHO3P4t7bNI-5LvCEYJHvm19z/view?usp=drive_link	Davis 1924		1	0	NA	NA
138	Paddlefish as Potential Acoustic Targets for Abundance Estimates	https://doi.org/10.1577/T02-060	Transactions of the American Fisheries Society	"wild fish" AND "injury"			1	https://drive.google.com/file/d/1WbAu5Hqa7w2vWOZOUM703vtg87DNaq3Y/view?usp=drive_link	Hale et al. 2003		1	1	0	NA
139	The Brook Trout Disease	https://doi.org/10.1577/1548-8659(1901)31[66:TBTD]2.0.CO;2	Transactions of the American Fisheries Society	"wild fish" AND "injury"			1	https://drive.google.com/file/d/1rNg7Io1z3AtCu8zOYnt5QMs2QGzfLb6H/view?usp=drive_link	Marsh 1901		1	0	NA	NA
140	Thyroid Tumor in Salmonoids	https://doi.org/10.1577/1548-8659(1910)40[377:TTIS]2.0.CO;2	Transactions of the American Fisheries Society	"wild fish" AND "injury"			1	https://drive.google.com/file/d/10d_EijqTqK-1-1x9emt5RB3PYq91FXYB/view?usp=drive_link	Marsh 1911		1	0	NA	NA
141	The Domestication of Landlocked Salmon Breeders	https://doi.org/10.1577/1548-8659(1921)51[48:TDOLSB]2.0.CO;2	Transactions of the American Fisheries Society	"wild fish" AND "injury"			1	https://drive.google.com/file/d/1OmeWxf-EDJjj9ycBng2dT6v4-Epgi_U1/view?usp=drive_link	Keil 1922		1	0	NA	NA
143	Heat Shock Proteins in Juvenile Steelhead Reflect Thermal Conditions in the Navarro River Watershed, California	https://doi.org/10.1577/T03-181.1	Transactions of the American Fisheries Society	"wild fish" AND "injury"			1	https://drive.google.com/file/d/1xa-tdepDSEqvIVN8rWsQkh0Y74VWsdL_/view?usp=drive_link	Werner et al. 2005		1	1	0	NA
144	Some Fresh-Water Fishes of Siam	https://doi.org/10.1577/1548-8659(1926)56[213:SFFOS]2.0.CO;2	Transactions of the American Fisheries Society	"wild fish" AND "injury"			1	https://drive.google.com/file/d/1OUMCQKZun4SzadOlWvjTxzfmF2hvDMfM/view?usp=drive_link	Smith 1926		1	1	0	NA
146	Bioelectrical Impedance Analysis to Estimate Lipid Content in Atlantic Salmon Parr as Influenced by Temperature, PIT Tags, and Instrument Precision and Application in Field Studies	https://doi.org/10.1080/00028487.2014.972576	Transactions of the American Fisheries Society	"wild fish" AND "injury"			1	https://drive.google.com/file/d/1OLkRwqAdG69ZqjNk2Yr6JZeDqGiEZiGT/view?usp=drive_link	Vue et al. 2015		1	0	NA	NA
147	Effects of Water Temperature on Interspecific Competition between Juvenile Bull Trout and Brook Trout in an Artificial Stream	https://doi.org/10.1577/T05-311.1	Transactions of the American Fisheries Society	"wild fish" AND "injury"			1	https://drive.google.com/file/d/1HbGehSTltRsYQ98Cel9I1VRK9Hwk-ETz/view?usp=drive_link	Rodtka & Volpe 2007		1	0	NA	NA
148	Susceptibility of Juvenile Steelhead to Avian Predation: the Influence of Individual Fish Characteristics and River Conditions	https://doi.org/10.1080/00028487.2012.716011	Transactions of the American Fisheries Society	"wild fish" AND "injury"			1	https://drive.google.com/file/d/1fn2FrAFeb0NOQLdZWnrYB4QjKNlAUJol/view?usp=drive_link	Hostetter et al. 2012	They did not differentiate between wild and hatchery reared fish, so it is not possible to know what fraction of wild fish were affected	1	1	0	NA
149	Exploring the Impacts of Methylmercury-Induced Behavioral Alterations in Larval Yellow Perch in Lake Michigan Using an Individual-Based Model	https://doi.org/10.1002/tafs.10263	Transactions of the American Fisheries Society	"wild fish" AND "injury"			1	https://drive.google.com/file/d/1dhAYw_wKbOSNFkwWYEIhwEsZCk5wkImK/view?usp=drive_link	Armstrong et al. 2020	Not empirical (modelling-based study)	1	0	NA	NA
150	Transactions of the American Fisheries Society	https://doi.org/10.1577/00028487.1907.10492642	Transactions of the American Fisheries Society	"wild fish" AND "injury"			1		NA	Not empirical	NA	NA	NA	NA
151	Natural and Artificial Conditions Detrimental to the Black Basses	https://doi.org/10.1577/1548-8659(1923)53[27:NAACDT]2.0.CO;2	Transactions of the American Fisheries Society	"wild fish" AND "injury"			1	https://drive.google.com/file/d/1Hv3JQGVAeiDCRWgaYVUh6061OPuqbJDi/view?usp=drive_link	Osburn 1923		1	0	NA	NA
152	Pesticides and Fishes—A Review of Selected Literature	https://doi.org/10.1577/1548-8659(1968)97[398:PAFROS]2.0.CO;2	Transactions of the American Fisheries Society	"wild fish" AND "injury"			1	https://drive.google.com/file/d/19sv3BfZEzl9ERH6zCJYY4Hl4P1Rqs1vx/view?usp=drive_link	Johnson 1968	Review article	NA	NA	NA	NA
153	Reports of Standing Committees	https://doi.org/10.1577/00028487.1955.10492680	Transactions of the American Fisheries Society	"wild fish" AND "injury"			1		NA	Not empirical	NA	NA	NA	NA
154	Endocrine disruption in juvenile roach from English rivers: a preliminary study	https://doi.org/10.1111/j.0022-1112.2004.00311.x	Journal of Fish Biology	"wild fish" AND "abnormalities"			1	https://drive.google.com/file/d/1xSvve3vkdgDPlVTIhaMuHwtimLBTPP9l/view?usp=drive_link	Beresford et al. 2004		1	1	0	NA
155	Effects of rearing density and dietary fat content on burst-swim performance and oxygen transport capacity in juvenile Atlantic salmon Salmo salar	https://doi.org/10.1111/jfb.12511	Journal of Fish Biology	"wild fish" AND "abnormalities"			1	https://drive.google.com/file/d/1mjwT0kL81vVcLHp08ylAQKDCk_5sbrU7/view?usp=drive_link	Hammenstig et al. 2014		1	1	0	NA
156	Reduced lifetime fitness (growth, body condition and survivability) of hatchery-reared tiger pufferfish Takifugu rubripes compared to wild counterparts	https://doi.org/10.1111/jfb.15199	Journal of Fish Biology	"wild fish" AND "abnormalities"			1	https://drive.google.com/file/d/12YjhWaMaEznbIRiNgVsTuz6c6lB5fAQ2/view?usp=drive_link	Ogino & Yamaguchi 2022		1	1	0	NA
157	Morphological differences between wild and hatchery-reared turbot	https://doi.org/10.1111/j.1095-8649.1997.tb01637.x	Journal of Fish Biology	"wild fish" AND "abnormalities"			1	https://drive.google.com/file/d/1m2ONrhvNVVRWd93pTbaLpqdm2KF_dGYa/view?usp=drive_link	Ellis et al. 1997		1	1	1	0
158	BOOK REVIEWS	https://doi.org/10.1111/j.1095-8649.1987.tb05775.x	Journal of Fish Biology	"wild fish" AND "abnormalities"	"wild fish" AND "deformities"		2		NA	Not empirical	NA	NA	NA	NA
159	Effects of natural and commercial diets on the fatty acid content of European grayling	https://doi.org/10.1111/j.1095-8649.1999.tb02065.x	Journal of Fish Biology	"wild fish" AND "abnormalities"			1	https://drive.google.com/file/d/1b-8Q3QBwb8Hy6MksG-dcJ5m66zmnS4a3/view?usp=drive_link	Ahlgren et al. 1999		1	1	0	NA
161	First record of saddleback syndrome in wild parrotfish Sparisoma cretense (L., 1758) (Perciformes, Scaridae)	https://doi.org/10.1111/j.1095-8649.2007.01714.x	Journal of Fish Biology	"wild fish" AND "abnormalities"	"wild fish" AND "deformities"		2	https://drive.google.com/file/d/149PzoaTO4WANxaNtZz7yXuOirhDZw_UY/view?usp=drive_link	Koumoundouros 2008	There is data, but it is anecdotal and no denominator is provided from which to calculate prevalence	1	1	0	NA
162	The benefits of uniparental versus biparental mouth brooding in Galilee St. Peter's fish	https://doi.org/10.1111/j.1095-8649.1997.tb01365.x	Journal of Fish Biology	"wild fish" AND "abnormalities"			1	https://drive.google.com/file/d/1nGsJ64fkwhDraGmX1fsT2Opic_V-tIfy/view?usp=drive_link	Balshine‐Earn 1997		1	1	0	NA
163	Abnormalities in flatfishes of the south-west Atlantic Ocean	https://doi.org/10.1111/jfb.13578	Journal of Fish Biology	"wild fish" AND "abnormalities"	"wild fish" AND "deformities"		2	https://drive.google.com/file/d/1naNtCT2jwYzqQORCm_jwOWtCR0rTwnOu/view?usp=drive_link	Castellini et al. 2018	There is data, but it is anecdotal and no denominator is provided from which to calculate prevalence	1	1	0	NA
164	Skeletal characterization of wild and reared zebrafish: anomalies and meristic characters	https://doi.org/10.1111/j.1095-8649.2000.tb02127.x	Journal of Fish Biology	"wild fish" AND "abnormalities"	"wild fish" AND "deformities"		2	https://drive.google.com/file/d/175L-Vfj3XeO7coBiMC-d0QAOPY0133CY/view?usp=drive_link	Ferreri et al. 2000	There is data, but the total number of sampled individuals is unclear (they kept 102 wild fish but seemingly sampled even more). Thus, the denominator to calculate the prevalence is not provided.	1	1	0	NA
165	Frequency of vateritic otoliths and potential consequences for marine survival in hatchery-reared Atlantic salmon	https://doi.org/10.1111/jfb.14683	Journal of Fish Biology	"wild fish" AND "abnormalities"			1	https://drive.google.com/file/d/1oLHDNtFI5Z9_vush6_E6eJfIkg2R2KJj/view?usp=drive_link	Austad et al. 2021		1	0	NA	NA
166	Current issues in fish welfare	https://doi.org/10.1111/j.0022-1112.2006.001046.x	Journal of Fish Biology	"wild fish" AND "abnormalities"	"wild fish" AND "injury"		2	https://drive.google.com/file/d/14E66kQXjsRrast60UmMehzsHcA8VdP9g/view?usp=drive_link	Huntingford et al. 2006	Review article	NA	NA	NA	NA
167	Normal axial skeleton structure in common roach Rutilus rutilus (Actinopterygii: Cyprinidae) and malformations due to radiation contamination in the area of the Mayak (Chelyabinsk Province, Russia) nuclear plant	https://doi.org/10.1111/j.1095-8649.2011.03078.x	Journal of Fish Biology	"wild fish" AND "abnormalities"	"wild fish" AND "deformities"		2	https://drive.google.com/file/d/1Akfkpb-x0ZpT3t7BQofb5DLQ3D3SzI3L/view?usp=drive_link	Bogutskaya et al. 2011	They most likely did not find externally visible deformities, but it is hard to tell. They write "Severe defects, such as extensive scolioses, lordoses and kyphoses, were not found", but it is unclear whether that is equivalent to symptoms being externally visible.	1	1	1	0
168	Nuclear abnormalities of marine fish erythrocytes	https://doi.org/10.1111/j.1095-8649.2009.02232.x	Journal of Fish Biology	"wild fish" AND "abnormalities"			1	https://drive.google.com/file/d/1hGvkxUrNSU2sK1THiAgNN3nRQIdy-vEk/view?usp=drive_link	Strunjak‐Perovic et al. 2009		1	1	0	NA
169	Discriminating farmed gilthead sea bream Sparus aurata and European sea bass Dicentrarchus labrax from wild stocks through scales and otoliths	https://doi.org/10.1111/j.1095-8649.2012.03236.x	Journal of Fish Biology	"wild fish" AND "abnormalities"	"wild fish" AND "deformities"		2	https://drive.google.com/file/d/142cjr0vDLO_1TF2xWnerqXo_-3l_vL-N/view?usp=drive_link	Arechavala‐Lopez et al. 2012		1	1	0	NA
170	Sublethal effects of angling and release on golden perch Macquaria ambigua: implications for reproduction and fish health	https://doi.org/10.1111/jfb.13282	Journal of Fish Biology	"wild fish" AND "abnormalities"	"wild fish" AND "injury"		2	https://drive.google.com/file/d/1eIw9RpmdU4wFDbjCPIqpmRcG4XjACJ9d/view?usp=drive_link	Hall et al. 2017		1	0	NA	NA
171	Using the robust design framework and relative abundance to predict the population size of pallid sturgeon Scaphirhynchus albus in the lower Missouri River	https://doi.org/10.1111/jfb.13457	Journal of Fish Biology	"wild fish" AND "abnormalities"			1	https://drive.google.com/file/d/1DWCZNHlvwEUHX50A2ykavbqJOoXbs0Lj/view?usp=drive_link	Steffensen et al. 2017		1	1	0	NA
172	Factors affecting the post-release survival of cultured juvenile Pseudopleuronectes americanus	https://doi.org/10.1111/j.0022-1112.2004.00529.x	Journal of Fish Biology	"wild fish" AND "abnormalities"			1	https://drive.google.com/file/d/1W0Z8iFhvrXP1LE11-NvoPYy3yWoNk8iQ/view?usp=drive_link	Fairchild & Howell 2004		1	0	NA	NA
173	Body deformation in hatchery reared European sea bass Dicentrarchus labrax (L). Types, prevalence and effect on fish survival	https://doi.org/10.1111/j.1095-8649.1982.tb02830.x	Journal of Fish Biology	"wild fish" AND "abnormalities"			1	https://drive.google.com/file/d/1WaOEgdAKUg2FTwMpwVFVPb31Vcucrvpw/view?usp=drive_link	Barahona‐Fernandes 1982		1	0	NA	NA
175	Ontogeny of skeletal ossification in Labeo calbasu (Hamilton, 1822) using differential fluorescence staining technique	https://doi.org/10.1111/jfb.15143	Journal of Fish Biology	"wild fish" AND "abnormalities"			1	https://drive.google.com/file/d/1jToykQuy4iRSO6x6FpA8z-xrEk414K55/view?usp=drive_link	Swain et al. 2022		1	0	NA	NA
176	A histological description of intersexuality in the roach	https://doi.org/10.1111/j.1095-8649.2001.tb00505.x	Journal of Fish Biology	"wild fish" AND "abnormalities"			1	https://drive.google.com/file/d/1CWQ5zsIL98Vf0Y61F4ppMFKIGydrnk9r/view?usp=drive_link	Nolan et al. 2001		1	1	0	NA
177	The novel application of an immunological technique reveals the immunosuppressive effect of phytoestrogens in Betta splendens	https://doi.org/10.1111/j.0022-1112.2006.00962.x	Journal of Fish Biology	"wild fish" AND "abnormalities"			1	https://drive.google.com/file/d/1276AdpwmPl4imexXkiOfWt1ed3ewiMTH/view?usp=drive_link	Ardia & Clotfelter 2006		1	0	NA	NA
178	Spontaneous skeletal deformities in the Zebra Danio (Brachydanio rerio) bred for fish toxicity tests	https://doi.org/10.1111/j.1095-8649.1978.tb03415.x	Journal of Fish Biology	"wild fish" AND "abnormalities"	"wild fish" AND "deformities"		2	https://drive.google.com/file/d/1LhSS2mm1GZtPTzMrOcjiwUorKDKknTAf/view?usp=drive_link	Piron 1978		1	0	NA	NA
179	Preliminary data on the influence of rearing temperature on the growth and reproductive status of fathead minnows Pimephales promelas	https://doi.org/10.1111/j.1095-8649.2011.02993.x	Journal of Fish Biology	"wild fish" AND "abnormalities"	"wild fish" AND "deformities"		2	https://drive.google.com/file/d/1DJxgnkde8P1-tMTQgxEQXwPEUIZD6tst/view?usp=drive_link	Brian et al. 2011		1	0	NA	NA
180	Occurrence of skeletal deformities and osteological development in red porgy Pagrus pagrus larvae cultured under different rearing techniques	https://doi.org/10.1111/j.1095-8649.2010.02753.x	Journal of Fish Biology	"wild fish" AND "abnormalities"	"wild fish" AND "deformities"		2	https://drive.google.com/file/d/1Fk1T__ioxeFSD-tswaa-m4PAwLoMHgOu/view?usp=drive_link	Roo et al. 2010		1	0	NA	NA
181	Contents of Volume 69	https://doi.org/10.1111/j.0022-1112.2006.0index.x-i1	Journal of Fish Biology	"wild fish" AND "abnormalities"			1		NA	Not empirical	NA	NA	NA	NA
182	Development of the pectoral, pelvic, dorsal and anal fins in cultured sea bream	https://doi.org/10.1111/j.1095-8649.1999.tb00860.x	Journal of Fish Biology	"wild fish" AND "abnormalities"	"wild fish" AND "deformities"		2	https://drive.google.com/file/d/1SZu_DMwMzTPodC5u3TXQrh5KySI_iW3z/view?usp=drive_link	Faustino & Power 1999		1	0	NA	NA
183	Osteological development of the vertebral column and of the caudal complex in Dentex dentex	https://doi.org/10.1111/j.1095-8649.1999.tb00841.x	Journal of Fish Biology	"wild fish" AND "abnormalities"	"wild fish" AND "deformities"		2	https://drive.google.com/file/d/1kxICjHzOMcYIaV4cNrjPmSSuDzLekjeP/view?usp=drive_link	Koumoundouros et al. 1999		1	0	NA	NA
184	INDEX, VOLUME 69	https://doi.org/10.1111/j.1095-8649.2006.01381.x	Journal of Fish Biology	"wild fish" AND "abnormalities"	"wild fish" AND "deformities"		2		NA	Not empirical	NA	NA	NA	NA
185	From gametogenesis to spawning: How climate-driven warming affects teleost reproductive biology	https://doi.org/10.1111/jfb.14439	Journal of Fish Biology	"wild fish" AND "abnormalities"			1	https://drive.google.com/file/d/1jgjFvr5et4xbksTG6F6RFFIcPHzgbeL7/view?usp=drive_link	Alix et al. 2020	Review article	NA	NA	NA	NA
186	Pigmentation development in hatchery-reared flatfishes	https://doi.org/10.1111/j.1095-8649.2000.tb02121.x	Journal of Fish Biology	"wild fish" AND "abnormalities"			1	https://drive.google.com/file/d/1Elx3Qcp6RkTUxFa3m4rGw6x03pc_d2Tl/view?usp=drive_link	Bolker & Hill 2000	Review article	NA	NA	NA	NA
187	INDEX, VOLUME 73	https://doi.org/10.1111/j.1095-8649.2008.auindex_1.x	Journal of Fish Biology	"wild fish" AND "abnormalities"			1		NA	Not empirical	NA	NA	NA	NA
188	Implications of climate change for the reproductive capacity and survival of New World silversides (family Atherinopsidae)	https://doi.org/10.1111/j.1095-8649.2010.02780.x	Journal of Fish Biology	"wild fish" AND "abnormalities"			1	https://drive.google.com/file/d/1fAsWAURqIccmW31bmfY6nbMVhDl7QyQl/view?usp=drive_link	Strüssmann et al. 2010	Review article	NA	NA	NA	NA
189	Influence of rearing temperature during the larval and nursery periods on growth and sex differentiation in two Mediterranean strains of Dicentrarchus labrax	https://doi.org/10.1111/j.0022-1112.2005.00766.x	Journal of Fish Biology	"wild fish" AND "abnormalities"			1	https://drive.google.com/file/d/1UkoasgjIpTatQCwjEPPWS0JwP6S0yFzB/view?usp=drive_link	Mylonas et al. 2005		1	0	NA	NA
190	Effects of species, culture history, size and residency on relative competitive ability of salmonids	https://doi.org/10.1111/j.1095-8649.2006.01124.x	Journal of Fish Biology	"wild fish" AND "abnormalities"			1	https://drive.google.com/file/d/1O0EPzzr5HKe3JtuvFuUmP_ZczVyP1XZg/view?usp=drive_link	Blann & Healey 2006		1	0	NA	NA
191	Thiamin dynamics during the adult life cycle of Atlantic salmon (Salmo salar)	https://doi.org/10.1111/jfb.15584	Journal of Fish Biology	"wild fish" AND "abnormalities"			1	https://drive.google.com/file/d/1o5IdvCd5xCqfRnotNRlqSSS6WIAZkpIV/view?usp=drive_link	Todisco et al. 2023		1	1	0	NA
192	Embryonic and larval development of brown trout, Salmo trutta L.: exposure to aluminium, copper, lead or zinc in soft, acid water	https://doi.org/10.1111/j.1095-8649.1991.tb03132.x	Journal of Fish Biology	"wild fish" AND "abnormalities"	"wild fish" AND "deformities"		2	https://drive.google.com/file/d/1ssFoOr3dhMfGP5A_uPCT8VagNFiuME8Y/view?usp=drive_link	Sayer et al. 1991		1	0	NA	NA
193	Ethical considerations in fish research	https://doi.org/10.1111/jfb.13946	Journal of Fish Biology	"wild fish" AND "abnormalities"	"wild fish" AND "injury"		2	https://drive.google.com/file/d/1Oy2HttdN3HglDK-R6BHffUAvHdOn_-ie/view?usp=drive_link	Sloman et al. 2019	Review article	NA	NA	NA	NA
194	Starter feed for carnivorous species as a practical replacement of bloodworms for a vertebrate model organism in ageing, the turquoise killifish Nothobranchius furzeri	https://doi.org/10.1111/jfb.15021	Journal of Fish Biology	"wild fish" AND "deformities"			1	https://drive.google.com/file/d/1wgwQ4mAY2rloBWbkPASuXb99NieavRwB/view?usp=drive_link	Žák et al. 2022		1	0	NA	NA
201	The parasitic copepod Lernaeocera branchialis negatively affects cardiorespiratory function in Gadus morhua	https://doi.org/10.1111/jfb.12362	Journal of Fish Biology	"wild fish" AND "deformities"			1	https://drive.google.com/file/d/11gVqpZGcyi4oHVcLYiYaPxq6jXiQXS2D/view?usp=drive_link	Behrens et al. 2014	There is data, but it is anecdotal and no denominator is provided from which to calculate prevalence	1	1	0	NA
207	Interactions between natural and farmed fish populations: information from genetic markers	https://doi.org/10.1111/j.1095-8649.1990.tb05624.x	Journal of Fish Biology	"wild fish" AND "deformities"			1	https://drive.google.com/file/d/1Baf6X4sF9B_ItDAETYc2l5IXkFFm1ddl/view?usp=drive_link	Skaala et al. 1990	Review article	NA	NA	NA	NA
210	Histopathology of fish parasite infections – importance for populations	https://doi.org/10.1111/j.1095-8649.2008.02060.x	Journal of Fish Biology	"wild fish" AND "deformities"			1	https://drive.google.com/file/d/1nVbKP3Yz6oIjh27cT0KCJtO0W3Uh79gS/view?usp=drive_link	Feist & Longshaw 2008	Review article	NA	NA	NA	NA
211	Using model selection to choose a size-based condition index that is consistent with operational welfare indicators	https://doi.org/10.1111/jfb.14761	Journal of Fish Biology	"wild fish" AND "deformities"	"wild fish" AND "injury"		2	https://drive.google.com/file/d/1pVU79YwK8iz5GfrvNkUjAtgIzDI9i59q/view?usp=drive_link	Rey et al. 2021		1	0	NA	NA
213	About the oldest domesticates among fishes	https://doi.org/10.1111/j.0022-1112.2004.00563.x	Journal of Fish Biology	"wild fish" AND "deformities"			1	https://drive.google.com/file/d/15bbHOXNBEg_QWpaRwk3cIBeQRqnXaJ1S/view?usp=drive_link	Balon 2004	Review article	NA	NA	NA	NA
214	Smolting in coastal cutthroat trout Onchorhynchus clarkii clarkii	https://doi.org/10.1111/jfb.12480	Journal of Fish Biology	"wild fish" AND "injury"			1	https://drive.google.com/file/d/1L_UW79RKFb0RZ88HimShljEkOUTCFGgj/view?usp=drive_link	Zydlewski et al. 2014		1	1	0	NA
216	Surface feeding and aggressive behaviour of diploid and triploid brown trout Salmo trutta during allopatric pair-wise matchings	https://doi.org/10.1111/jfb.12478	Journal of Fish Biology	"wild fish" AND "injury"			1	https://drive.google.com/file/d/1I0XHHmcdpcbfBlv6pckyMtSJFV-6o2TJ/view?usp=drive_link	Preston et al. 2014		1	0	NA	NA
217	Effects of salinity and anatomical hook location on the mortality and physiological response of angled-and-released sand whiting Sillago ciliata	https://doi.org/10.1111/j.1095-8649.2008.02135.x	Journal of Fish Biology	"wild fish" AND "injury"			1	https://drive.google.com/file/d/1ry6fMRSsTaIGWd_owAc0rZC2F4dfzgJk/view?usp=drive_link	McGrath et al. 2009		1	0	NA	NA
219	An evaluation of some electrical waveforms and voltages used for electric fishing; with special reference to their use in backpack electric fishing gear	https://doi.org/10.1111/j.1095-8649.2000.tb02182.x	Journal of Fish Biology	"wild fish" AND "injury"			1	https://drive.google.com/file/d/1Co0lAYlc5b_B8MeCsGjKWx5nUXSNvSre/view?usp=drive_link	Beaumoint et al. 2000		1	0	NA	NA
220	Competitive ability and social behaviour of juvenile steelhead reared in enriched and conventional hatchery tanks and a stream environment	https://doi.org/10.1111/j.1095-8649.2001.tb00224.x	Journal of Fish Biology	"wild fish" AND "injury"			1	https://drive.google.com/file/d/1_jXB4kOEMpkZh7UE02iBa6AvSznHT1yY/view?usp=drive_link	Berejikian et al. 2001		1	0	NA	NA
221	Advances in tagging syngnathids, with the effects of dummy tags on behaviour of Hippocampus guttulatus	https://doi.org/10.1111/j.1095-8649.2011.02983.x	Journal of Fish Biology	"wild fish" AND "injury"			1	https://drive.google.com/file/d/1zCiOaNanhG0ltHy1TmTFAIqyb9H3VIFp/view?usp=drive_link	Caldwell et al. 2011		1	0	NA	NA
222	Physiological stress effects of continuous- and pulsed-DC electroshock on juvenile bull trout	https://doi.org/10.1111/j.1095-8649.1997.tb01538.x	Journal of Fish Biology	"wild fish" AND "injury"			1	https://drive.google.com/file/d/1KA5UcmgxAgKJ_825YNPLFmT2a13U1jEX/view?usp=drive_link	Barton & Dwyer 1997		1	0	NA	NA
223	A biochemical method for distinguishing between the sexes of fishes by the presence of yolk protein in the blood	https://doi.org/10.1111/j.1095-8649.1984.tb04877.x	Journal of Fish Biology	"wild fish" AND "injury"			1	https://drive.google.com/file/d/17MjKc4bjwRbxTd1JvItX3mbIVNsiTM75/view?usp=drive_link	Craik & Harvey 1984		1	1	0	NA
224	After the spawn and on the hook: Sea trout Salmo trutta biophysical responses to different components of catch and release in a coastal fishery	https://doi.org/10.1111/jfb.15108	Journal of Fish Biology	"wild fish" AND "injury"			1	https://drive.google.com/file/d/1krPKCNnen9_XQ9NXtOzlQPErzW13Rl4L/view?usp=drive_link	Blyth & Bower 2022	Manipulative study, measuring the effect of hooking (i.e. not preexisting injuries)	1	1	0	NA
225	A critical life stage of the Atlantic salmon Salmo salar: behaviour and survival during the smolt and initial post-smolt migration	https://doi.org/10.1111/j.1095-8649.2012.03370.x	Journal of Fish Biology	"wild fish" AND "injury"			1	https://drive.google.com/file/d/121pgKiPb7FqkZbMP43aoQqzS-0CzmXzX/view?usp=drive_link	Thorstad et al. 2012	Review article	NA	NA	NA	NA
226	Contrasting pragmatic and suffering-centred approaches to fish welfare in recreational angling	https://doi.org/10.1111/j.1095-8649.2009.02466.x	Journal of Fish Biology	"wild fish" AND "injury"			1	https://drive.google.com/file/d/1aNLmJokggtAiRe_DQF1TKr7dbYewIrI2/view?usp=drive_link	Arlinghaus et al. 2009	Review article	NA	NA	NA	NA
227	Survival of Atlantic salmon Salmo salar smolts through a hydropower complex	https://doi.org/10.1111/jfb.12483	Journal of Fish Biology	"wild fish" AND "injury"			1	https://drive.google.com/file/d/1TaM1DSCzzMFU2IalbGQ-gOjxITPfSN0F/view?usp=drive_link	Stich et al. 2014		1	1	0	NA
228	Best practices for non-lethal blood sampling of fish via the caudal vasculature	https://doi.org/10.1111/jfb.14339	Journal of Fish Biology	"wild fish" AND "injury"			1	https://drive.google.com/file/d/1CT5LQRJg6Hnk3NLJQfeE3WfF4uSSSc2V/view?usp=drive_link	Lawrence et al. 2020	Review article	NA	NA	NA	NA
229	Electromyograms from radiotelemetry as indicators of reproductive activity in lake trout	https://doi.org/10.1111/j.1095-8649.1996.tb01462.x	Journal of Fish Biology	"wild fish" AND "injury"			1	https://drive.google.com/file/d/1KIsSrcgJMGjPbwcHLM5vKumg4Ws9dsfg/view?usp=drive_link	Kaseloo et al. 1996		1	0	NA	NA
230	Population dynamics of Gila trout in the Gila River drainage of the south-western United States	https://doi.org/10.1111/j.1095-8649.1997.tb01132.x	Journal of Fish Biology	"wild fish" AND "injury"			1	https://drive.google.com/file/d/1i5gMPFrQ-ZysPOVQsToi9gkla5DsfwXD/view?usp=drive_link	Propst & Stefferud 1997		1	1	0	NA
231	Timing of the maturation transition in haddock Melanogrammus aeglefinus	https://doi.org/10.1111/j.1095-8649.2010.02739.x	Journal of Fish Biology	"wild fish" AND "injury"			1	https://drive.google.com/file/d/1WOLkQYU5f4NBlFGKiKX_PVMr8MOVApUh/view?usp=drive_link	Tobin et al. 2010		1	0	NA	NA
232	Seasonal growth of wild Atlantic salmon juveniles and implications on age at smoltification	https://doi.org/10.1111/j.1095-8649.2005.00865.x	Journal of Fish Biology	"wild fish" AND "injury"			1	https://drive.google.com/file/d/1pMxUkE8P_2IrBUyccmUxD5uLHDLfsjvc/view?usp=drive_link	Strothotte et al. 2005		1	1	0	NA
233	Molecular identification and phylogenetic analysis of fungal pathogens isolated from diseased fish in Xinjiang, China	https://doi.org/10.1111/jfb.14893	Journal of Fish Biology	"wild fish" AND "injury"			1	https://drive.google.com/file/d/1nkOfMD2Xw2SiICMjVNl1YfhXFU_jTVQ6/view?usp=drive_link	Zhang et al. 2021	There is data, but it is anecdotal and no denominator is provided from which to calculate prevalence	1	1	0	NA
234	The GENIPOL European flounder Platichthys flesus L. toxicogenomics microarray: application for investigation of the response to furunculosis vaccination	https://doi.org/10.1111/j.1095-8649.2008.01888.x	Journal of Fish Biology	"wild fish" AND "injury"			1	https://drive.google.com/file/d/1YeApWYHm1UVA_SDnxG5hwOn45WMYMXaA/view?usp=drive_link	Diab et al. 2008		1	0	NA	NA
236	Effects of immunostimulants on ranched southern bluefin tuna Thunnus maccoyii: immune response, health and performance	https://doi.org/10.1111/j.1095-8649.2011.03019.x	Journal of Fish Biology	"wild fish" AND "injury"			1	https://drive.google.com/file/d/17m2R_qKa-5YBqUeCe_Tc0jlFm-ZcjsBT/view?usp=drive_link	Kirchhoff et al. 2011		1	0	NA	NA
238	The effects of anthropogenic sources of sound on fishes	https://doi.org/10.1111/j.1095-8649.2009.02319.x	Journal of Fish Biology	"wild fish" AND "injury"			1	https://drive.google.com/file/d/1TFUUsXtXvfO6bghCfv1RcS7sJu0iKJIP/view?usp=drive_link	Popper & Hastings 2009	Review article	NA	NA	NA	NA
239	Life history and ecology of seahorses: implications for conservation and management	https://doi.org/10.1111/j.0022-1112.2004.00429.x	Journal of Fish Biology	"wild fish" AND "injury"			1	https://drive.google.com/file/d/19BiEnTUPYp7PYB2e3f8ktswzrNQNHIXB/view?usp=drive_link	Foster & Vincent 2004	Review article	NA	NA	NA	NA
240	Assessing the presence and spread of Renibacterium salmoninarum between farmed and wild fish in Sweden	https://doi.org/10.1111/jfd.13586	Journal of Fish Diseases	"wild fish" AND "abnormalities"			1	https://drive.google.com/file/d/1Bf4L_TD4GYsxBkUM69_MyYf5DKlnGI8V/view?usp=drive_link	Persson et al. 2022	It is unclear from their reported results what fraction of fish had visible indications of disease	1	1	0	NA
241	An outbreak of francisellosis in wild-caught Celtic Sea Atlantic cod, Gadus morhua L., juveniles reared in captivity	https://doi.org/10.1111/jfd.12210	Journal of Fish Diseases	"wild fish" AND "abnormalities"			1	https://drive.google.com/file/d/18YVE8IB_gjANt3ZhjmigtRcbkBZjTP1V/view?usp=drive_link	Ruane et al. 2015		1	0	NA	NA
242	First detection of Edwardsiella ictaluri (Proteobacteria: Enterobacteriaceae) in wild Australian catfish	https://doi.org/10.1111/jfd.12696	Journal of Fish Diseases	"wild fish" AND "abnormalities"			1	https://drive.google.com/file/d/1ySdooItssCREHboaLqODrfR5xkve_3Wm/view?usp=drive_link	Kelly et al. 2018	Data for external injuries only presented for subgroup, thus frequency data is not available	1	1	0	NA
243	Saddleback syndrome in European sea bass Dicentrarchus labrax (Linnaeus, 1758): anatomy, ontogeny and correlation with lateral-line, anal and pelvic fin abnormalities	https://doi.org/10.1111/jfd.12494	Journal of Fish Diseases	"wild fish" AND "abnormalities"	"wild fish" AND "deformities"		2	https://drive.google.com/file/d/1y6OC3zib8F48gBY1dH52UOgPCxSYT9Uy/view?usp=drive_link	Fragkoulis et al. 2017		1	0	NA	NA
244	Rapid decreases in salinity, but not increases, lead to immune dysregulation in Nile tilapia, Oreochromis niloticus (L.)	https://doi.org/10.1111/j.1365-2761.2012.01417.x	Journal of Fish Diseases	"wild fish" AND "abnormalities"			1	https://drive.google.com/file/d/1VANH_PzkpcGpg-7lQPhtSJ_fFQozZUVa/view?usp=drive_link	Choi et al. 2013		1	0	NA	NA
245	Study of the frequencies of erythrocyte abnormalities as in situ biomarkers of genotoxic risk of chemicals in special fish stock in water supply reservoirs	https://doi.org/10.1111/jfd.13909	Journal of Fish Diseases	"wild fish" AND "abnormalities"			1	https://drive.google.com/file/d/1Nps9KKPWI0L_XGn_pKH9g0fI8ld0YoKz/view?usp=drive_link	Řehulka & Bradík 2023		1	1	0	NA
246	Proliferative kidney disease and renal myxosporidiosis in juvenile salmonids from rivers in England and Wales	https://doi.org/10.1046/j.1365-2761.2002.00361.x	Journal of Fish Diseases	"wild fish" AND "abnormalities"			1	https://drive.google.com/file/d/1J5_9Vjb3nB3bgV8QEF3VCl_ctzigSvOQ/view?usp=drive_link	Feist et al. 2002		1	1	0	NA
247	Reply to Pollock (2014) Comments on ‘Saddleback deformities in yellowfin bream, Acanthopagrus australis (Günther), from South East Queensland’ by Diggles (2013)	https://doi.org/10.1111/jfd.12339	Journal of Fish Diseases	"wild fish" AND "abnormalities"	"wild fish" AND "injury"	"wild fish" AND "deformities"	3	https://drive.google.com/file/d/11OwHgEpOwv31AOcwoQwWgH1T0cBqIsqv/view?usp=drive_link	Diggles 2015	Not empirical	NA	NA	NA	NA
248	Suspected lead toxicosis in an electric eel, Electrophorus electricus (L.)	https://doi.org/10.1111/j.1365-2761.2012.01386.x	Journal of Fish Diseases	"wild fish" AND "abnormalities"			1	https://drive.google.com/file/d/1YBs97CQPzhi3q8xE_pI9Yb-kaVUHZg-b/view?usp=drive_link	Minter et al. 2012		1	0	NA	NA
251	Skeletal deformities and meristic trait variations are common in the intertidal fish Bathygobius cocosensis (Perciformes-Gobiidae)	https://doi.org/10.1111/jfd.13327	Journal of Fish Diseases	"wild fish" AND "abnormalities"	"wild fish" AND "deformities"		2	https://drive.google.com/file/d/1R0qt5Xj2OAkj6k7B4OlWmIQSzNwGq63I/view?usp=drive_link	Malard et al. 2021		1	1	1	0
252	Cholangioma in the Mozambique tilapia, Oreochromis mossambicus (Peters)	https://doi.org/10.1111/jfd.12176	Journal of Fish Diseases	"wild fish" AND "abnormalities"			1	https://drive.google.com/file/d/1Q7_sJUdNbSs9cQ-kfBpUBubFgsB_6h9N/view?usp=drive_link	van Dyk 2014		1	1	1	0
253	Influence of dietary lipid composition on cardiac pathology in farmed Atlantic salmon, Salmo salar L.	https://doi.org/10.1111/j.1365-2761.2005.00671.x	Journal of Fish Diseases	"wild fish" AND "abnormalities"	"wild fish" AND "injury"		2	https://drive.google.com/file/d/1aPAD96GViyRESsCI2VmWeYu7132Uzb4k/view?usp=drive_link	Seierstad et al. 2005		1	1	1	0
254	Epitheliocystis in silver perch, Bidyanus bidyanus (Mitchell)	https://doi.org/10.1046/j.1365-2761.1997.00326.x	Journal of Fish Diseases	"wild fish" AND "abnormalities"			1	https://drive.google.com/file/d/1EtmzynFZZhZe7GahqHj5TzeKb7PheasD/view?usp=drive_link	Frances et al. 1997		1	0	NA	NA
255	Suspected myocardial necrosis in farmed Atlantic salmon, Salmo salar L.: a field case	https://doi.org/10.1111/j.1365-2761.2007.00841.x	Journal of Fish Diseases	"wild fish" AND "abnormalities"	"wild fish" AND "deformities"	"wild fish" AND "injury"	3	https://drive.google.com/file/d/1WCjXYe2p_0w7a7zkiBq_1h4gM8AO6GJ5/view?usp=drive_link	Poppe et al. 2007		1	0	NA	NA
257	An epizootic of chilodonelliasis in farmed barramundi Lates calcarifer (Bloch), a case report	https://doi.org/10.1111/jfd.12307	Journal of Fish Diseases	"wild fish" AND "abnormalities"			1	https://drive.google.com/file/d/1dR-sOu_ZjxJPnrFzZfOyn-OZMHQEk4oj/view?usp=drive_link	Bowater & O'Donoghue 2015		1	0	NA	NA
258	Isolation of infectious pancreatic necrosis virus from eels, Anguilla anguilla L., in the United Kingdom	https://doi.org/10.1111/j.1365-2761.1981.tb01153.x	Journal of Fish Diseases	"wild fish" AND "abnormalities"			1	https://drive.google.com/file/d/1eTC_IsrPqBF6V5IH6iLtPowKXzjj-X-V/view?usp=drive_link	Hudson et al. 1981		1	0	NA	NA
259	Parasite diversity of African longfin eel Anguilla mossambica Peters with comments on host response to the monogenean Pseudodactylogyrus anguillae (Yin and Sproston)	https://doi.org/10.1111/jfd.12560	Journal of Fish Diseases	"wild fish" AND "abnormalities"			1	https://drive.google.com/file/d/1qVsv9cfeCYZS_rEjGQ76ol5rimznqF2v/view?usp=drive_link	McHugh et al. 2017		1	1	0	NA
260	Ceroid deposition, retinal degeneration and renal calcium oxalate crystals in cultured clownfish, Amphiprion ocellaris*	https://doi.org/10.1111/j.1365-2761.1983.tb00088.x	Journal of Fish Diseases	"wild fish" AND "abnormalities"			1	https://drive.google.com/file/d/15cwcaH4IAdNGSqeKIgiQTwCWIFQkIV98/view?usp=drive_link	Blazer & Wolke 1983		1	0	NA	NA
261	First observations of conjoined twins in newborn seahorses, Hippocampus guttulatus Cuvier	https://doi.org/10.1111/j.1365-2761.2012.01373.x	Journal of Fish Diseases	"wild fish" AND "abnormalities"			1	https://drive.google.com/file/d/1KuYaRHjwhODw44OmG41qQKJY0Qk2_Tiu/view?usp=drive_link	Blanco et al. 2012		1	0	NA	NA
263	Viral haemorrhagic septicaemia virus IVb experimental infection of rainbow trout, Oncorhynchus mykiss (Walbaum), and fathead minnow, Pimphales promelas (Rafinesque)	https://doi.org/10.1111/j.1365-2761.2009.01128.x	Journal of Fish Diseases	"wild fish" AND "abnormalities"			1	https://drive.google.com/file/d/1y0ud8JEK-E27RYMkrkxOXi_-47ldCv_n/view?usp=drive_link	Al‐Hussinee et al. 2010		1	0	NA	NA
264	Effect of diets containing gossypol on blood parameters and spleen structure in tilapia, Oreochromis sp., reared in a recirculating system	https://doi.org/10.1111/j.1365-2761.2004.00551.x	Journal of Fish Diseases	"wild fish" AND "abnormalities"			1	https://drive.google.com/file/d/1XYrO38aipJcEaAoIIyIJI0HkHwB5gz9l/view?usp=drive_link	Garcia‐Abiado et al. 2004		1	0	NA	NA
265	Novel myocardial pathology in farmed salmonids	https://doi.org/10.1111/jfd.13486	Journal of Fish Diseases	"wild fish" AND "abnormalities"			1	https://drive.google.com/file/d/1f8i9ni2vrtbYaSCSxDnEA3sP4JfSUdco/view?usp=drive_link	Poppe et al. 2021		1	1	1	0
266	Winter kill in intensively stocked channel catfish (Ictalurus punctatus): Coinfection with Aeromonas veronii, Streptococcus parauberis and Shewanella putrefaciens	https://doi.org/10.1111/jfd.12827	Journal of Fish Diseases	"wild fish" AND "abnormalities"			1	https://drive.google.com/file/d/1gFhdGfnm8K4p1ptILNb03ky4Z04locvc/view?usp=drive_link	Mohammed & Peatman 2018		1	0	NA	NA
267	Testicular tumour in northern pike, Esox lucius L	https://doi.org/10.1111/jfd.12045	Journal of Fish Diseases	"wild fish" AND "abnormalities"			1	https://drive.google.com/file/d/1BgMBZ1KCq9Y7fZKlUYPwwEHmnZCTdPKz/view?usp=drive_link	Řehulka 2013		1	1	1	0
268	Systemic Edwardsiella tarda infection in a Western African lungfish (Protopterus annectens) with cytologic observation of heterophil projections	https://doi.org/10.1111/jfd.12831	Journal of Fish Diseases	"wild fish" AND "abnormalities"			1	https://drive.google.com/file/d/1CQ52m5x1YIZVdW5iPjWfwelDoSNsKN8t/view?usp=drive_link	Rousselet et al. 2018	Case study of single individual	1	1	0	NA
270	Comprehensive analysis of Vibrio alginolyticus: Environmental risk factors in the cultured Gilthead seabream (Sparus aurata) under seasonal fluctuations and water parameter alterations	https://doi.org/10.1111/jfd.13860	Journal of Fish Diseases	"wild fish" AND "abnormalities"			1	https://drive.google.com/file/d/18-txyZPeoI_4ZE9gkT2ppXy5kKxkVDFo/view?usp=drive_link	Aly et al. 2023		1	0	NA	NA
271	A review of bacterial disease outbreaks in rainbow trout (Oncorhynchus mykiss) reported from 2010 to 2022	https://doi.org/10.1111/jfd.13886	Journal of Fish Diseases	"wild fish" AND "abnormalities"			1	https://drive.google.com/file/d/1efVQV5imoj411jMC8wV0q5XYe0dYVHbB/view?usp=drive_link	Duman et al. 2023	Review article	NA	NA	NA	NA
272	Development and validation of real-time PCR for the detection of Yersinia ruckeri	https://doi.org/10.1111/j.1365-2761.2011.01327.x	Journal of Fish Diseases	"wild fish" AND "abnormalities"			1	https://drive.google.com/file/d/1t-4Uwu-QAn44j5J2Sgr-qjYaC3kxqWtt/view?usp=drive_link	Keeling et al. 2012		1	0	NA	NA
273	Spinal deformity in triploid grass carp ctenopharyngodon idella (Valenciennes)	https://doi.org/10.1111/j.1365-2761.2010.01229.x	Journal of Fish Diseases	"wild fish" AND "abnormalities"	"wild fish" AND "deformities"	"wild fish" AND "injury"	3	https://drive.google.com/file/d/1AyddRcVm91D-FDs74JBeoLfgNSEBwPfE/view?usp=drive_link	Grimmett et al. 2011	No data on prevalence/percent affected individuals	1	1	0	NA
275	Protection conferred against viral nervous necrosis by simultaneous inoculation of aquabirnavirus and inactivated betanodavirus in the sevenband grouper, Epinephelus septemfasciatus (Thunberg)	https://doi.org/10.1111/j.1365-2761.2008.01017.x	Journal of Fish Diseases	"wild fish" AND "abnormalities"			1	https://drive.google.com/file/d/1hzJ-qoLuI6gKU5-CtJc-SviplSglZ_E_/view?usp=drive_link	Yamashita et al. 2009		1	0	NA	NA
276	Diseases of tunas, Thunnus spp.	https://doi.org/10.1046/j.1365-2761.2003.00454.x	Journal of Fish Diseases	"wild fish" AND "abnormalities"	"wild fish" AND "injury"		2	https://drive.google.com/file/d/1IdeDS0cznczulq0_kRzRK2Nj59wHeHUm/view?usp=drive_link	Munday et al. 2003	Review article	NA	NA	NA	NA
277	Histopathological changes in the livers of dab, Limanda limanda (L.)	https://doi.org/10.1111/j.1365-2761.1993.tb00863.x	Journal of Fish Diseases	"wild fish" AND "abnormalities"	"wild fish" AND "injury"		2	https://drive.google.com/file/d/1AtOECZ3zyz1ikioKGI0Qmci5DqkTpkyB/view?usp=drive_link	Bucke & Feist 1993		1	1	1	0
278	Comparative performance of growth, vertebral structure and muscle composition in diploid and triploid Paralichthys olivaceus	https://doi.org/10.1111/jfd.12846	Journal of Fish Diseases	"wild fish" AND "abnormalities"	"wild fish" AND "deformities"		2	https://drive.google.com/file/d/1l0yt4-Te7GyyvTHgVISmhE6tJFjzh0Gs/view?usp=drive_link	Liu et al. 2018		1	0	NA	NA
279	Vaccination and triploidy increase relative heart weight in farmed Atlantic salmon, Salmo salar L.	https://doi.org/10.1111/jfd.12216	Journal of Fish Diseases	"wild fish" AND "abnormalities"	"wild fish" AND "deformities"		2	https://drive.google.com/file/d/1kgGC5njElFEFqOSM8aIWdstm0Mf7gnUC/view?usp=drive_link	Fraser et al. 2015		1	0	NA	NA
280	Gill disease of marine fish caused by infection with Neoparamoeba pemaquidensis	https://doi.org/10.1046/j.1365-2761.2001.00329.x	Journal of Fish Diseases	"wild fish" AND "abnormalities"			1	https://drive.google.com/file/d/15FLROfbOrX35iW9J7QAv9wtqDhSHSLAB/view?usp=drive_link	Munday et al. 2001	Review article	NA	NA	NA	NA
281	Hepatocellular carcinoma and fatty infiltration in the Atlantic tomcod, Microgadus tomcod (Walbaum)	https://doi.org/10.1111/j.1365-2761.1989.tb00282.x	Journal of Fish Diseases	"wild fish" AND "abnormalities"			1	https://drive.google.com/file/d/1iRX47hpI3o8FVGQ9AcCOp1dFVAg2x82n/view?usp=drive_link	Cormier et al. 1989		1	1	1	0
282	Emergence of a new rhabdovirus associated with mass mortalities in eelpout (Zoarces viviparous) in the Baltic Sea	https://doi.org/10.1111/jfd.12506	Journal of Fish Diseases	"wild fish" AND "abnormalities"			1	https://drive.google.com/file/d/1sqKeWuDg7E3O_gqoRn1h7tZUYH3u02BG/view?usp=drive_link	Axén et al. 2017	No data on prevalence/percent affected individuals	1	1	0	NA
283	Steatitis in wild sharptooth catfish, Clarias gariepinus (Burchell), in the Olifants and Lower Letaba Rivers in the Kruger National Park, South Africa	https://doi.org/10.1111/j.1365-2761.2011.01267.x	Journal of Fish Diseases	"wild fish" AND "abnormalities"			1	https://drive.google.com/file/d/1y0KpahMuHr6XOIc-pz2MZOKz98Kl4dRr/view?usp=drive_link	Huchzermeyer et al. 2011		1	1	1	0
284	Lumpfish (Cyclopterus lumpus, Linnaeus) is susceptible to viral nervous necrosis: Result of an experimental infection with different genotypes of Betanodavirus	https://doi.org/10.1111/jfd.13088	Journal of Fish Diseases	"wild fish" AND "abnormalities"			1	https://drive.google.com/file/d/1T9IRMUneywYk33ZKHCJVyLjIVxsAtkCm/view?usp=drive_link	Toffan et al. 2019		1	0	NA	NA
286	Current practices in the chemotherapeutic control of sea lice infestations in aquaculture: a review	https://doi.org/10.1111/j.1365-2761.1993.tb00844.x	Journal of Fish Diseases	"wild fish" AND "abnormalities"			1	https://drive.google.com/file/d/1_7IGVj5cxmo-imPcuqQpBrEcotgVdb_l/view?usp=drive_link	Roth et al. 1993	Review article	NA	NA	NA	NA
287	Susceptibility, behaviour, and retention of the parasitic salmon louse (Lepeophtheirus salmonis) differ with Atlantic salmon population origin	https://doi.org/10.1111/jfd.12707	Journal of Fish Diseases	"wild fish" AND "abnormalities"			1	https://drive.google.com/file/d/1b-RJoWVJu3gm1Qf0LyECxJ8iyndCR3u8/view?usp=drive_link	Bui et al. 2018		1	0	NA	NA
288	Piscine mycobacteriosis in the ornamental fish trade in Trinidad and Tobago	https://doi.org/10.1111/jfd.13580	Journal of Fish Diseases	"wild fish" AND "abnormalities"			1	https://drive.google.com/file/d/1W0iNoomW9RshI0lvwAN5hhRubAn5Iz5f/view?usp=drive_link	Phillips Savage et al. 2022		1	0	NA	NA
289	Treatments of orange-spotted grouper (Epinephelus coioides) against Cryptocaryon irritans with •OH, ClO2 or HCHO: Survival, physiological and histological response	https://doi.org/10.1111/jfd.13736	Journal of Fish Diseases	"wild fish" AND "abnormalities"	"wild fish" AND "injury"		2	https://drive.google.com/file/d/1EpeQYJI9IxuLLTpCRm62dS8YYnxXbRws/view?usp=drive_link	Zhong et al. 2023		1	0	NA	NA
290	Viral encephalopathy and retinopathy in aquaculture: a review	https://doi.org/10.1111/jfd.12541	Journal of Fish Diseases	"wild fish" AND "abnormalities"			1	https://drive.google.com/file/d/1d7lrf_Qw0CFFrXLYsEk9CWAt409WydTG/view?usp=drive_link	Doan et al. 2017	Review article	NA	NA	NA	NA
291	Natural outbreak of Streptococcus agalactiae (GBS) infection in wild giant Queensland grouper, Epinephelus lanceolatus (Bloch), and other wild fish in northern Queensland, Australia	https://doi.org/10.1111/j.1365-2761.2011.01332.x	Journal of Fish Diseases	"wild fish" AND "deformities"			1	https://drive.google.com/file/d/10Fh7vfwa9s6WWnsoBrv4Qsyz8ByUjCG7/view?usp=drive_link	Bowater et al. 2012	No data on prevalence/percent affected individuals	1	1	0	NA
297	The aetiology of spinal deformity in Atlantic salmon, Salmo salar L.: influence of genetic factors on the frequency and severity in freshwater stages	https://doi.org/10.1111/j.1365-2761.2007.00888.x	Journal of Fish Diseases	"wild fish" AND "deformities"			1	https://drive.google.com/file/d/1VX8GROFpEx-YOoX1s-FEQjDIpH6rWDG1/view?usp=drive_link	Sullivan et al. 2007		1	0	NA	NA
300	Keyword index	https://doi.org/10.1111/j.1365-2761.2004.v27_i12_kwdindex.x	Journal of Fish Diseases	"wild fish" AND "deformities"			1		NA	Not empirical	NA	NA	NA	NA
303	A review of mycobacteriosis in marine fish	https://doi.org/10.1111/j.1365-2761.2008.01016.x	Journal of Fish Diseases	"wild fish" AND "deformities"			1	https://drive.google.com/file/d/1agTBmR6khUfutr8UJN1hSymt8nGhjvbp/view?usp=drive_link	Jacobs et al. 2009	Review article	NA	NA	NA	NA
304	Coronary changes in the Atlantic salmon Salmo salar L: characterization and impact of dietary fatty acid compositions	https://doi.org/10.1111/jfd.12321	Journal of Fish Diseases	"wild fish" AND "injury"			1	https://drive.google.com/file/d/1ySse5P0wxOrH5BSE2pPSuN7-a9EEFJQ_/view?usp=drive_link	Dalum et al. 2016		1	1	0	NA
305	First record of epizootic ulcerative syndrome from the Upper Congo catchment: An outbreak in the Bangweulu swamps, Zambia	https://doi.org/10.1111/jfd.12680	Journal of Fish Diseases	"wild fish" AND "injury"			1	https://drive.google.com/file/d/1wPGSLouUXz_VQDIvxn1wwREJfINUP3xq/view?usp=drive_link	Huchzermeyer et al. 2018	No data on prevalence/percent affected individuals	1	1	0	NA
309	First report of acanthocephalan parasite, Longicollum pagrosomi Yamaguti, 1935 in cultured red snapper (Lutjanus erythropterus) in Taiwan	https://doi.org/10.1111/jfd.13583	Journal of Fish Diseases	"wild fish" AND "injury"			1	https://drive.google.com/file/d/18HI5HAsoZ4QDpZdZ1SUIPaTIALWRwnKi/view?usp=drive_link	Cheng et al. 2022		1	0	NA	NA
310	Potential role of ectoparasites (Zeuxapta seriolae and Caligus lalandei) in the transmission of pathogenic bacteria in yellowtail kingfish Seriola lalandi, inferred from cultivable microbiota and molecular analyses	https://doi.org/10.1111/jfd.12582	Journal of Fish Diseases	"wild fish" AND "injury"			1	https://drive.google.com/file/d/1uOwjK_7Qj9Yro-IRsmU39fV3F32NWTfU/view?usp=drive_link	Sepúlveda et al. 2017	No data on prevalence/percent affected individuals	1	1	0	NA
314	Infection and pathology in Queensland grouper, Epinephelus lanceolatus, (Bloch), caused by exposure to Streptococcus agalactiae via different routes	https://doi.org/10.1111/jfd.12273	Journal of Fish Diseases	"wild fish" AND "injury"			1	https://drive.google.com/file/d/1eElUGTiShRkLaAIRUpOLpvEo8ZI6uzTR/view?usp=drive_link	Delamare‐Deboutteville et al. 2015		1	0	NA	NA
316	Lipoid liver disease, atherosclerosis and glomerular lipidosis in a Gulf flounder Paralichthys albigutta (Jordan & Gilbert 1882): a case report	https://doi.org/10.1111/jfd.12486	Journal of Fish Diseases	"wild fish" AND "injury"			1	https://drive.google.com/file/d/18AORcnhEDQLfU_Zz2Ey9TAX2R55mIorg/view?usp=drive_link	Dill et al. 2017	Case study, so unable to determine prevalence	1	1	0	NA
318	Trauma-induced exophthalmia in vermilion snapper, Rhomboplites aurorubens (Cuvier 1829): Treatment and prevention	https://doi.org/10.1111/jfd.13117	Journal of Fish Diseases	"wild fish" AND "injury"			1	https://drive.google.com/file/d/1h-Q4LeOhvX_-FRo5XVWsMhb_EOi22zvW/view?usp=drive_link	Henderson & Boylan 2020		1	0	NA	NA
319	Mortality due to a retained circle hook in a longfin mako shark Isurus paucus (Guitart-Manday)	https://doi.org/10.1111/jfd.12277	Journal of Fish Diseases	"wild fish" AND "injury"			1	https://drive.google.com/file/d/18WnfPuB7pAiR4Xk6-gI8aPz2hkycMfKq/view?usp=drive_link	Adams et al. 2015	Case study of single individual	1	1	0	NA
320	Isolation and experimental challenge of cultured burbot (Lota lota maculosa) with Flavobacterium columnare and Aeromonas sp. isolates	https://doi.org/10.1111/jfd.13169	Journal of Fish Diseases	"wild fish" AND "injury"			1	https://drive.google.com/file/d/1JfINRYCX9p7CAFY8q9yf5vfmCamNV3D_/view?usp=drive_link	Bruce et al. 2020		1	0	NA	NA
321	Mast cells in the gills and intestines of naturally infected fish: evidence of migration and degranulation	https://doi.org/10.1111/j.1365-2761.2008.00961.x	Journal of Fish Diseases	"wild fish" AND "injury"			1	https://drive.google.com/file/d/1EcHskEcWxXWRgciW5KMT0J4iWo4VQFWY/view?usp=drive_link	Dezfuli & Giari 2008		1	1	1	0
322	Pathological effects of Cichlidogyrus philander Douëllou, 1993 (Monogenea, Ancyrocephalidae) on the gills of Pseudocrenilabrus philander (Weber, 1897) (Cichlidae)	https://doi.org/10.1111/jfd.13121	Journal of Fish Diseases	"wild fish" AND "injury"			1	https://drive.google.com/file/d/1HLTNCycnlKQkD9EMI3s74Fd-rraYhDqL/view?usp=drive_link	Igeh & Avenant‐Oldewage 2020		1	1	1	0
323	Antagonistic activity of Aeromonas media strain A199 against Saprolegnia sp., an opportunistic pathogen of the eel, Anguilla australis Richardson	https://doi.org/10.1046/j.1365-2761.2003.00443.x	Journal of Fish Diseases	"wild fish" AND "injury"			1	https://drive.google.com/file/d/1YE9sXWJCwBLt-5riRyEFZXt2ICmAcs0b/view?usp=drive_link	Lategan & Gibson 2003		1	0	NA	NA
324	Rapid temperature-dependent wound closure following adipose fin clipping of Atlantic salmon Salmo salar L	https://doi.org/10.1111/jfd.12261	Journal of Fish Diseases	"wild fish" AND "injury"			1	https://drive.google.com/file/d/144S622b8f2zFOpywp55_5P5EOL2YMk9p/view?usp=drive_link	Andrews et al. 2015		1	0	NA	NA
325	The effects of microcystins on the serum biochemistry of carp, Cyprinus carpio L., when the toxins are administered by gavage, immersion and intraperitoneal routes	https://doi.org/10.1111/j.1365-2761.1996.tb00694.x	Journal of Fish Diseases	"wild fish" AND "injury"			1	https://drive.google.com/file/d/13zNMwHi3XWK_HBNhQ2QNp8LUnJbByDJ3/view?usp=drive_link	Carbis et al. 1996		1	0	NA	NA
326	Molecular markers of cancer in cartilaginous fish: immunocytochemical study of PCNA, p-53, myc and ras expression in neoplastic and hyperplastic tissues from free ranging blue sharks, Prionace glauca (L.)	https://doi.org/10.1111/j.1365-2761.2007.00871.x	Journal of Fish Diseases	"wild fish" AND "injury"			1	https://drive.google.com/file/d/1aF_BU66z1zQ-ZwUaXYtjKvGB6_8uVT95/view?usp=drive_link	Borucinska et al. 2008		1	1	1	0
327	Tapeworms as pathogens of fish: A review	https://doi.org/10.1111/jfd.13526	Journal of Fish Diseases	"wild fish" AND "injury"			1	https://drive.google.com/file/d/1HynsORgXfNn9e0jYlU-47Y9zOrJ1nkZ9/view?usp=drive_link	Scholz et al. 2021	Review article	NA	NA	NA	NA
331	A review of infectious gill disease in marine salmonid fish	https://doi.org/10.1111/j.1365-2761.2011.01251.x	Journal of Fish Diseases	"wild fish" AND "injury"			1	https://drive.google.com/file/d/17cbyxj9Nsi9ZXc-HAyXQSkamjqybn3VW/view?usp=drive_link	Mitchell & Rodger 2011	Review article	NA	NA	NA	NA
332	Epidemiology of Polypodium hydriforme in American Paddlefish	https://doi.org/10.1111/jfd.13202	Journal of Fish Diseases	"wild fish" AND "injury"			1	https://drive.google.com/file/d/1tYe6FwcV7WUM5-bs98VTye5Xg8eIWO4r/view?usp=drive_link	Okamura et al. 2020		1	1	1	0
334	Haematology reference values for Dicentrarchus labrax and Sparus aurata: A systematic review and meta-analysis	https://doi.org/10.1111/jfd.13680	Journal of Fish Diseases	"wild fish" AND "injury"			1	https://drive.google.com/file/d/1WKaT70sBj_0Yf7ds8vcrGUJ6kuuhSyji/view?usp=drive_link	Michail et al. 2022	Review article	NA	NA	NA	NA
335	Influence of some physico-chemical variables on wild fish richness beneath sea-cage fish farms in the Aegean Sea, Turkey	https://doi.org/10.1017/S0025315420001034	Journal of the Marine Biological Association of the United Kingdom	"wild fish" AND "abnormalities"	"wild fish" AND "injury"	"wild fish" AND "deformities"	3	https://drive.google.com/file/d/1EY3A_xlb3Wxx3X4no8iKMTFrrocXOjYp/view?usp=drive_link	Akyol et al. 2020		1	0	NA	NA
337	Occurrence of abnormal sexual dimorphic structures in the gonochoristic crustacean, Upogebia major (Thalassinidea: Decapoda), inhabiting mud tidal flats in Japan	https://doi.org/10.1017/S0025315410001712	Journal of the Marine Biological Association of the United Kingdom	"wild fish" AND "abnormalities"			1		Nanri et al. 2011		0	NA	NA	NA
338	Note on a Conger with Abnormal Gonad	https://doi.org/10.1017/S0025315400073586	Journal of the Marine Biological Association of the United Kingdom	"wild fish" AND "abnormalities"			1	https://drive.google.com/file/d/1kRzSJdx-sfAzlpUDXoIipnGzwlxCsKKS/view?usp=drive_link	Hefford 1908		1	1	0	NA
339	On Abnormal Conditions of the Gills in Mytilus edulis. Part I. On Permanent Natural Reversal of the Frontal Cilia on the Gill Filaments of Mytilus edulis	https://doi.org/10.1017/S0025315400073148	Journal of the Marine Biological Association of the United Kingdom	"wild fish" AND "abnormalities"			1	https://drive.google.com/file/d/1piFzPBL-YUj3NaHjxOz3GTQDFKBI7q09/view?usp=drive_link	Atkins 1930		0	NA	NA	NA
340	Note on Abnormal Pigmentation of a Whiting infected by Trematode larvæ	https://doi.org/10.1017/S0025315400073409	Journal of the Marine Biological Association of the United Kingdom	"wild fish" AND "abnormalities"			1	https://drive.google.com/file/d/17Stymqewt_5UjtLmthoZfIbGMDCsJK5I/view?usp=drive_link	Gamble & Drew 1911		1	0	NA	NA
341	The abnormal development of plaice embryos and larvae in marine aquaria	https://doi.org/10.1017/S0025315400009048	Journal of the Marine Biological Association of the United Kingdom	"wild fish" AND "abnormalities"			1	https://drive.google.com/file/d/1Lp2Mz4Ep5PgRzW-2bSHbIvMXA9Kq9tc8/view?usp=drive_link	Shelbourne 1956		1	0	NA	NA
342	Reproductive abnormalities in female Ocenebra erinacea (Gastropoda) resulting from tributyltin-induced imposex	https://doi.org/10.1017/S0025315400036638	Journal of the Marine Biological Association of the United Kingdom	"wild fish" AND "abnormalities"	"wild fish" AND "deformities"		2		Gibbs et al. 1990		0	NA	NA	NA
343	Some Abnormal Fishes Received at the Plymouth Laboratory	https://doi.org/10.1017/S002531540005178X	Journal of the Marine Biological Association of the United Kingdom	"wild fish" AND "abnormalities"			1	https://drive.google.com/file/d/12IuI_3Vta3aSif8QmzMaKkYmB6CWm9Ce/view?usp=drive_link	Ford 1930	There is data, but it is anecdotal and no denominator is provided from which to calculate prevalence	1	1	0	NA
344	Foraging Activity of Limpets in Normal and Abnormal Tidal Regimes	https://doi.org/10.1017/S0025315400053133	Journal of the Marine Biological Association of the United Kingdom	"wild fish" AND "abnormalities"			1		Little et al. 1991		0	NA	NA	NA
345	Cold Induced Abnormal Catches of Sole	https://doi.org/10.1017/S0025315400040133	Journal of the Marine Biological Association of the United Kingdom	"wild fish" AND "abnormalities"			1	https://drive.google.com/file/d/1bvGIQpN-N2Wbd0ys9cfa9s_F5dHzUB9m/view?usp=drive_link	Horwood & Millner 1998		1	1	0	NA
346	A Peculiarly Abnormal Specimen of the Turbot	https://doi.org/10.1017/S0025315400043733	Journal of the Marine Biological Association of the United Kingdom	"wild fish" AND "abnormalities"			1	https://drive.google.com/file/d/1177cnQPIY3FokhsvdtZxRYfrvBLm1r7E/view?usp=drive_link	Cunningham 1907	There is data, but it is anecdotal and no denominator is provided from which to calculate prevalence	1	1	0	NA
347	Formation and Regeneration of Abnormal Cells of the Marine Diatom Ditylum Brightwellii (West) Grunow	https://doi.org/10.1017/S0025315400024292	Journal of the Marine Biological Association of the United Kingdom	"wild fish" AND "abnormalities"			1		Canterford 1980		0	NA	NA	NA
348	Abnormal Vertebræ in Herrings	https://doi.org/10.1017/S0025315400007979	Journal of the Marine Biological Association of the United Kingdom	"wild fish" AND "abnormalities"			1	https://drive.google.com/file/d/1WuUHsxpmpgyRPCohSgC0AUTyuqQ-IxK-/view?usp=drive_link	Ford & Bull 1926		1	1	1	0
349	Bacterial Fish Pathogens: Disease in Farmed and Wild Fish	https://doi.org/10.1017/S0025315400027399	Journal of the Marine Biological Association of the United Kingdom	"wild fish" AND "abnormalities"	"wild fish" AND "deformities"	"wild fish" AND "injury"	3		NA	Review article	NA	NA	NA	NA
350	Note on Some Abnormalities of Labial Palps and Foot of Mytilus edulis	https://doi.org/10.1017/S0025315400051006	Journal of the Marine Biological Association of the United Kingdom	"wild fish" AND "abnormalities"	"wild fish" AND "injury"		2		Atkins 1931		0	NA	NA	NA
351	The Changes in Blood Glucose in Pleuronectes Platessa Following Capture From The Wild: A Stress Reaction	https://doi.org/10.1017/S0025315400021627	Journal of the Marine Biological Association of the United Kingdom	"wild fish" AND "abnormalities"	"wild fish" AND "injury"	"wild fish" AND "deformities"	3	https://drive.google.com/file/d/1fXFxOEIN-kln0nS_i7UamKVu7-LH19M6/view?usp=drive_link	Wardle 1972		1	1	0	NA
352	Abnormal Eyes in Wild Gammarus zaddachi Sexton	https://doi.org/10.1017/S0025315400055892	Journal of the Marine Biological Association of the United Kingdom	"wild fish" AND "abnormalities"			1		Bassindale 1933		0	NA	NA	NA
353	On Abnormal Conditions of the Gills in Mytilus edulis. Part II. Structural Abnormalities, with a Note on the Method of Division of the Mantle Cavity in Normal Individuals	https://doi.org/10.1017/S0025315400050992	Journal of the Marine Biological Association of the United Kingdom	"wild fish" AND "abnormalities"			1	https://drive.google.com/file/d/1eOp0_4mAmZdrm88MdSCamgcWuorzOw41/view?usp=drive_link	Atkins 1931		0	NA	NA	NA
354	Morphological abnormalities in the stauromedusa Haliclystus auricula (Cnidaria) and their possible causes	https://doi.org/10.1017/S0025315408000179	Journal of the Marine Biological Association of the United Kingdom	"wild fish" AND "abnormalities"			1		Zagal 2008		0	NA	NA	NA
355	Teratological records in blue shark Prionace glauca embryos from the South-western Atlantic Ocean	https://doi.org/10.1017/S0025315422000996	Journal of the Marine Biological Association of the United Kingdom	"wild fish" AND "abnormalities"			1	https://drive.google.com/file/d/1iPz2gVQMilpyNKQdE9gT3SL7dqMqI4Fv/view?usp=drive_link	Cabanillas-Torpoco et al. 2023	There is data, but it is anecdotal and no denominator is provided from which to calculate prevalence	1	1	0	NA
356	Early development of two Capitella species (Annelida: Capitellidae) from the Gulf of Mexico	https://doi.org/10.1017/S0025315419000687	Journal of the Marine Biological Association of the United Kingdom	"wild fish" AND "abnormalities"			1		Méndez et al. 2019		0	NA	NA	NA
357	Prevalence and patterns of infection by the epicaridean parasite, Gyge ovalis and the emergence of intersex in the estuarine mud shrimp, Upogebia major	https://doi.org/10.1017/S0025315413001392	Journal of the Marine Biological Association of the United Kingdom	"wild fish" AND "abnormalities"			1		Ubaldo et al. 2014		0	NA	NA	NA
358	The relationship between temperature, oxygen condition and embryo encapsulation in the marine gastropod Chorus giganteus	https://doi.org/10.1017/S0025315410001335	Journal of the Marine Biological Association of the United Kingdom	"wild fish" AND "abnormalities"			1		Cancino et al. 2011		0	NA	NA	NA
359	The Relation of the Heart-Beat to Electrolytes and its Bearing on Comparative Physiology	https://doi.org/10.1017/S0025315400073355	Journal of the Marine Biological Association of the United Kingdom	"wild fish" AND "abnormalities"	"wild fish" AND "abnormalities"		2	https://drive.google.com/file/d/1iBiPdjCshTmXQDH5gtp40CNaADMhMuS-/view?usp=drive_link	Mines 1911	Not empirical	NA	NA	NA	NA
360	Differences in morphology, survival and size between self- and cross-fertilized larvae of Mytilus galloprovincialis	https://doi.org/10.1017/S002531540003945X	Journal of the Marine Biological Association of the United Kingdom	"wild fish" AND "abnormalities"			1		Beaumont & Matin-Abdul 1994		0	NA	NA	NA
361	On the organization of silvery layers in the skin of the Atlantic salmon (Salmo salar) during smoltification and on the regeneration of these layers underAbnormal lighting conditions	https://doi.org/10.1017/S0025315400040625	Journal of the Marine Biological Association of the United Kingdom	"wild fish" AND "abnormalities"			1	https://drive.google.com/file/d/17GQLu9FtNI33Ndw6tr7iemweWHdRxlCR/view?usp=drive_link	Denton & Saunders 1972		1	0	NA	NA
362	Observations on the Silicoflagellate Dictyocha Speculum Ehrenb.: Double Skeletons and Mirror-Images	https://doi.org/10.1017/S0025315400018890	Journal of the Marine Biological Association of the United Kingdom	"wild fish" AND "abnormalities"			1		Boney 1976		0	NA	NA	NA
363	On a Hermaphrodite Specimen of Amphioxus with Notes on Experiments in Rearing Amphioxus	https://doi.org/10.1017/S0025315400008262	Journal of the Marine Biological Association of the United Kingdom	"wild fish" AND "abnormalities"			1		Orton 1914	There is data, but it is anecdotal and no denominator is provided from which to calculate prevalence	1	1	0	NA
364	Summary of an Account of Investigations into the Cause or Causes of the Unusual Mortality among Oysters in English Oyster Beds during 1920 and 1921	https://doi.org/10.1017/S0025315400010912	Journal of the Marine Biological Association of the United Kingdom	"wild fish" AND "abnormalities"			1		Orton 1923		0	NA	NA	NA
365	On the Hypothesis of Mitogenetic Radiation	https://doi.org/10.1017/S0025315400051791	Journal of the Marine Biological Association of the United Kingdom	"wild fish" AND "abnormalities"			1	https://drive.google.com/file/d/1Tw626JS4XXwy_FvlYNkU01ZYiJxj_LHS/view?usp=drive_link	Choucroun 1930		0	NA	NA	NA
366	Twin Gastrulæ and Bipinnariæ of Luidia sarsi, Düben, and Koren	https://doi.org/10.1017/S0025315400009176	Journal of the Marine Biological Association of the United Kingdom	"wild fish" AND "abnormalities"			1		Gemmill 1915		0	NA	NA	NA
367	Muscle Proteins of the Coelacanth Latimeria Chalumnae Smith	https://doi.org/10.1017/S0025315400022463	Journal of the Marine Biological Association of the United Kingdom	"wild fish" AND "abnormalities"			1	https://drive.google.com/file/d/1_6dU-1U22QWYFnROTcD0udtfxFyhcF46/view?usp=drive_link	Hamoir et al. 1973		1	1	0	NA
368	Larval settlement and metamorphosis of two gregarious sabellariid polychaetes: Sabellaria alveolata compared with Phragmatopoma californica	https://doi.org/10.1017/S002531540005013X	Journal of the Marine Biological Association of the United Kingdom	"wild fish" AND "abnormalities"			1		Pawlik 1988		0	NA	NA	NA
369	The Adsorption of Ions from Sea-Water by Sand	https://doi.org/10.1017/S0025315400051171	Journal of the Marine Biological Association of the United Kingdom	"wild fish" AND "abnormalities"			1		Stowell 1927		0	NA	NA	NA
370	Intersexes in Gammarus Chevreuxi and Related Forms	https://doi.org/10.1017/S0025315400006329	Journal of the Marine Biological Association of the United Kingdom	"wild fish" AND "abnormalities"			1		Sexton & Huxley 1921		0	NA	NA	NA
371	Further experiments on biological differences between natural sea waters	https://doi.org/10.1017/S0025315400053042	Journal of the Marine Biological Association of the United Kingdom	"wild fish" AND "abnormalities"			1	https://drive.google.com/file/d/12Kmfkfq2rrZw107uhdylhKnS_bDUa6wx/view?usp=drive_link	Wilson & Armstrong 1952		0	NA	NA	NA
372	Long-term tributyltin (TBT)-induced sterilization of neogastropods: persistence of effects in Ocenebra erinacea over 20 years in the vicinity of Falmouth (Cornwall, UK)	https://doi.org/10.1017/S0025315408002336	Journal of the Marine Biological Association of the United Kingdom	"wild fish" AND "abnormalities"			1		Gibbs 2009		0	NA	NA	NA
373	Early development and larval survival of Psammechinus miliaris under deep-sea temperature and pressure conditions	https://doi.org/10.1017/S0025315408001148	Journal of the Marine Biological Association of the United Kingdom	"wild fish" AND "abnormalities"			1		Aquino-Souza et al. 2008		0	NA	NA	NA
374	Pathologies elicited by the gymnophallid metacercariae of Bartolius pierrei in the clam Darina solenoides	https://doi.org/10.1017/S0025315403007136h	Journal of the Marine Biological Association of the United Kingdom	"wild fish" AND "abnormalities"			1		Cremonte & Ituarte 2003		0	NA	NA	NA
375	Discrimination of Diplodus vulgaris (Actinopterygii, Sparidae) stock from two Tunisian lagoons using otolith shape analysis	https://doi.org/10.1017/S0025315421000667	Journal of the Marine Biological Association of the United Kingdom	"wild fish" AND "abnormalities"			1	https://drive.google.com/file/d/1Iv6FycM2e1BStSkrI-nKDdHlcLwrNMUs/view?usp=drive_link	Khedher et al. 2021		1	1	1	0
376	Nesting ecology and reproductive biology of the hawksbill turtle, Eretmochelys imbricata, at Kish Island, Persian Gulf	https://doi.org/10.1017/S0025315415001125	Journal of the Marine Biological Association of the United Kingdom	"wild fish" AND "abnormalities"			1		Askari Hesni et al. 2016		0	NA	NA	NA
377	Bacterial response to a weak 2006 El Niño condition in an upwelling area of the Humboldt Current System	https://doi.org/10.1017/S0025315411001755	Journal of the Marine Biological Association of the United Kingdom	"wild fish" AND "abnormalities"			1		Fuentes et al. 2012		0	NA	NA	NA
378	Manipulation of Cerastoderma edule burrowing ability by Meiogymnophallus minutus metacercariae?	https://doi.org/10.1017/S0025315410000299	Journal of the Marine Biological Association of the United Kingdom	"wild fish" AND "abnormalities"			1		Fermer et al. 2011		0	NA	NA	NA
379	On the reproductive biology and impact of imposex in a population of Buccinanops monilifer from Mar del Plata, Argentina	https://doi.org/10.1017/S0025315409990956	Journal of the Marine Biological Association of the United Kingdom	"wild fish" AND "abnormalities"			1		Averbuj & Penchaszadeh 2010		0	NA	NA	NA
381	The settlement behaviour of the larvae of Sabellaria alveolata (L.)	https://doi.org/10.1017/S0025315400034561	Journal of the Marine Biological Association of the United Kingdom	"wild fish" AND "abnormalities"			1		Wilson 1968		0	NA	NA	NA
382	A Carcinus with a right-handed walking-leg on the left side of the abdomen	https://doi.org/10.1017/S0025315400060367	Journal of the Marine Biological Association of the United Kingdom	"wild fish" AND "abnormalities"			1		Bethe 1896		0	NA	NA	NA
383	The Triradiate and other Forms of Nitzschia Closterium (Ehrenberg) Wm. Smith, Forma Minutissima of Allen and Nelson	https://doi.org/10.1017/S002531540001211X	Journal of the Marine Biological Association of the United Kingdom	"wild fish" AND "abnormalities"			1		Wilson 1946		0	NA	NA	NA
384	Reproductive Biology of the Black Dogfish, Centroscyllium Fabricii, Collected From Waters off Western Greenland	https://doi.org/10.1017/S002531540001818X	Journal of the Marine Biological Association of the United Kingdom	"wild fish" AND "abnormalities"			1	https://drive.google.com/file/d/1JOB6WwlaJEva4c6GM652xDsYmnF5-CK1/view?usp=drive_link	Yano 1995	Unclear whether welfare relevant data, but either way it would not be visible externally	1	1	0	NA
385	Degeneration and Loss of the Eye in the Amphipod Gammarus cheureuxi Sexton. Part I	https://doi.org/10.1017/S0025315400051535	Journal of the Marine Biological Association of the United Kingdom	"wild fish" AND "abnormalities"			1		Sexton 1932		0	NA	NA	NA
386	Some effects of stress in the adult on the eggs and larvae of Mytilus edulis L.	https://doi.org/10.1017/S0025315400017343	Journal of the Marine Biological Association of the United Kingdom	"wild fish" AND "abnormalities"			1		Bayne et al. 1975		0	NA	NA	NA
387	Larval Development of Cucumaria Elongata (Echinodermata: Holothuroidea)	https://doi.org/10.1017/S0025315400046488	Journal of the Marine Biological Association of the United Kingdom	"wild fish" AND "abnormalities"			1		Chia & Buchanan 1969		0	NA	NA	NA
388	The Hydrogen Ion Concentration in the Gut of certain Lamellibranchs and Gastropods	https://doi.org/10.1017/S0025315400009358	Journal of the Marine Biological Association of the United Kingdom	"wild fish" AND "abnormalities"			1		Yonge 1925		0	NA	NA	NA
389	The Distribution of Octopus Vulgaris Lamarck in British Waters	https://doi.org/10.1017/S0025315400055417	Journal of the Marine Biological Association of the United Kingdom	"wild fish" AND "abnormalities"			1		Rees 1950		0	NA	NA	NA
390	The reproductive biology and the pathological changes of the plaice Pleuronectes platessa (L.) after the ‘Amoco Cadiz’ oil spill along the north-west coast of Brittany	https://doi.org/10.1017/S0025315400026564	Journal of the Marine Biological Association of the United Kingdom	"wild fish" AND "abnormalities"			1	https://drive.google.com/file/d/1juer-eQaK1ynVqLbTJXGSoSGXGQZS1i-/view?usp=drive_link	Brule 1987	Unclear whether welfare relevant data, but either way it would not be visible externally	1	1	0	NA
391	A Case of Hermaphroditism and Viviparity in Echinocardium cordatum	https://doi.org/10.1017/S0025315400010092	Journal of the Marine Biological Association of the United Kingdom	"wild fish" AND "abnormalities"			1		Moore 1935		0	NA	NA	NA
392	Notes on the Early Stages of two Polychaetes, Nephthys hombergi Lamarck and Pectinaria koreni Malmgren	https://doi.org/10.1017/S0025315400011310	Journal of the Marine Biological Association of the United Kingdom	"wild fish" AND "abnormalities"			1		Wilson 1936		0	NA	NA	NA
393	Epibiosis on eggs and brooding care in the burrowing crab Chasmagnathus granulatus (Brachyura:Varunidae): comparison between mudflats and salt marshes	https://doi.org/10.1017/S0025315407056068	Journal of the Marine Biological Association of the United Kingdom	"wild fish" AND "abnormalities"			1		Silva et al. 2007		0	NA	NA	NA
394	The Paracentrotus lividus populations from the northern Moroccan Atlantic coast: growth, reproduction and health condition	https://doi.org/10.1017/S0025315405012026	Journal of the Marine Biological Association of the United Kingdom	"wild fish" AND "abnormalities"			1		Bayed et al. 2005		0	NA	NA	NA
395	Age, growth and population structure of jumbo flying squid, Dosidicus gigas, off the Costa Rica Dome	https://doi.org/10.1017/S0025315412000422	Journal of the Marine Biological Association of the United Kingdom	"wild fish" AND "abnormalities"			1		Chen et al. 2013		0	NA	NA	NA
396	Hatching in Calanus finmarchicus and some other copepods	https://doi.org/10.1017/S0025315400008432	Journal of the Marine Biological Association of the United Kingdom	"wild fish" AND "abnormalities"			1		Marshall & Orr 1954		0	NA	NA	NA
397	Factors Controlling Cold Tolerance and Breeding in Balanus Balanoides	https://doi.org/10.1017/S0025315400059683	Journal of the Marine Biological Association of the United Kingdom	"wild fish" AND "abnormalities"			1		Crisp & Lewis 1984		0	NA	NA	NA
398	The Spermatozoon of Actinia Equina L. Var. Mesembryanthemum	https://doi.org/10.1017/S0025315400024255	Journal of the Marine Biological Association of the United Kingdom	"wild fish" AND "abnormalities"			1		Larkman & Carter 1980		0	NA	NA	NA
399	The dinoflagellae bloom on the coast of south west England, August-September 1978	https://doi.org/10.1017/S0025315400042818	Journal of the Marine Biological Association of the United Kingdom	"wild fish" AND "abnormalities"			1		Boalch 1979		0	NA	NA	NA
400	On the Nutrition and metabolism of zooplankton IV. The forms of nitrogen excreted By Calanus	https://doi.org/10.1017/S0025315400033609	Journal of the Marine Biological Association of the United Kingdom	"wild fish" AND "abnormalities"			1		Corner & Newell 1967		0	NA	NA	NA
402	Determining body condition of nesting loggerhead sea turtles (Caretta caretta) in the South-west Indian Ocean	https://doi.org/10.1017/S0025315420000107	Journal of the Marine Biological Association of the United Kingdom	"wild fish" AND "deformities"	"wild fish" AND "injury"		2		Nolte et al. 2020		0	NA	NA	NA
403	The biology and functional morphology of Mytilaster minimus (Bivalvia: Mytiloidea: Mytilidae) from the intertidal dinaric karst of Croatia (Adriatic Sea)	https://doi.org/10.1017/S0025315417001497	Journal of the Marine Biological Association of the United Kingdom	"wild fish" AND "deformities"			1		Morton & Puljas 2018		0	NA	NA	NA
404	Prevalence of scars of anthropogenic origin in coastal bottlenose dolphin in Ecuador	https://doi.org/10.1017/S0025315417000686	Journal of the Marine Biological Association of the United Kingdom	"wild fish" AND "deformities"			1		Félix et al. 2018		0	NA	NA	NA
406	Malformations in the embryonic development of Engraulis ringens (Clupeiformes) in a spawning area off central–southern Chile: description and rates	https://doi.org/10.1017/S0025315413000659	Journal of the Marine Biological Association of the United Kingdom	"wild fish" AND "deformities"			1	https://drive.google.com/file/d/1l_-S38eEmkdFastXWXgkP5CrIgy18FDg/view?usp=drive_link	Llanos-Rivera et al. 2013	Possibly visible in adults or larvae/juveniles, likely not visible to the naked eye as not yet fully developed embryos	1	1	1	0
407	Five new species of Homoscleromorpha (Porifera) from the Caribbean Sea and re-description of Plakina jamaicensis	https://doi.org/10.1017/S0025315413000295	Journal of the Marine Biological Association of the United Kingdom	"wild fish" AND "deformities"			1		Ereskovsky et al. 2014		0	NA	NA	NA
409	Escape Responses of Herring Larvae to Visual Stimuli	https://doi.org/10.1017/S0025315400031039	Journal of the Marine Biological Association of the United Kingdom	"wild fish" AND "deformities"			1	https://drive.google.com/file/d/1jXWk9g-_pYM54NM8HbEKaEJ9J26CkRhw/view?usp=drive_link	Batty 1989		1	0	NA	NA
410	On The Fine Structure of Lateral-Line Canal Organs of the Herring (Clupea Harengus)	https://doi.org/10.1017/S0025315400052577	Journal of the Marine Biological Association of the United Kingdom	"wild fish" AND "deformities"			1	https://drive.google.com/file/d/1mz1Sq-FHZmYofB3XtzLCFb9rA3MqJmWU/view?usp=drive_link	Jørgensen 1985		1	1	0	NA
411	Notes on Some Branchial Isopods Parasitic on Upogebiid Mud-Shrimps (Decapoda: Thalassinidea)	https://doi.org/10.1017/S0025315400031489	Journal of the Marine Biological Association of the United Kingdom	"wild fish" AND "deformities"			1		Astall et al. 1996		0	NA	NA	NA
413	Effects of Temperature on the Deformability of Red Blood Cells of Rainbow Trout and Ray	https://doi.org/10.1017/S0025315400028757	Journal of the Marine Biological Association of the United Kingdom	"wild fish" AND "deformities"			1	https://drive.google.com/file/d/1bUaFrr4Y2tsjWEzoi13n34aYzFuJsegP/view?usp=drive_link	Hughes & Kikuchi 1988		1	1	0	NA
414	Duration and Timing of Spermatogenesis in a Stock of the Mussel Mytilus Californianus	https://doi.org/10.1017/S0025315400019718	Journal of the Marine Biological Association of the United Kingdom	"wild fish" AND "deformities"			1		Kelley et al. 1982		0	NA	NA	NA
416	Marine Ecology: a Comprehensive, Integrated Treatise on Life in Oceans and Coastal Waters. Volume V. Part 4: Pollution and Protection of the Seas: Pesticides, Domestic Wastes, and Thermal Deformations	https://doi.org/10.1017/S0025315400061051	Journal of the Marine Biological Association of the United Kingdom	"wild fish" AND "deformities"			1		NA	Not empirical	NA	NA	NA	NA
417	Anaesthetization and fixation effects on the morphology of sabellid polychaetes (Annelida: Polychaeta: Sabellidae)	https://doi.org/10.1017/S002531540705223X	Journal of the Marine Biological Association of the United Kingdom	"wild fish" AND "deformities"			1		Costa-Paiva et al. 2007		0	NA	NA	NA
418	Taxonomy of Plakortis and Plakinastrella (Demospongiae: Plakinidae) from oceanic islands off north-eastern Brazil, with description of three new species	https://doi.org/10.1017/S0025315403007239h	Journal of the Marine Biological Association of the United Kingdom	"wild fish" AND "deformities"			1		Moraes & Muricy 2003		0	NA	NA	NA
419	A multiple gestation in a Delphinus delphis stranded on the north-western Spanish coast	https://doi.org/10.1017/S0025315499001502	Journal of the Marine Biological Association of the United Kingdom	"wild fish" AND "deformities"			1		González et al. 1999		0	NA	NA	NA
422	Injuries, healing and management of common dolphins (Delphinus delphis) in human-impacted waters in the south Iberian Peninsula	https://doi.org/10.1017/S0025315420000090	Journal of the Marine Biological Association of the United Kingdom	"wild fish" AND "injury"			1		Olaya-Ponzone et al. 2020		0	NA	NA	NA
423	Influence of artisanal fisheries on the behaviour and social structure of Tursiops truncatus in the South-western Gulf of Mexico	https://doi.org/10.1017/S002531541900078X	Journal of the Marine Biological Association of the United Kingdom	"wild fish" AND "injury"			1		Morales-Rincon et al. 2019		0	NA	NA	NA
424	Infanticide attacks and associated epimeletic behaviour in free-ranging common bottlenose dolphins (Tursiops truncatus)	https://doi.org/10.1017/S0025315417001266	Journal of the Marine Biological Association of the United Kingdom	"wild fish" AND "injury"			1		Díaz López et al. 2018		0	NA	NA	NA
425	The distribution, abundance and group dynamics of Indian Ocean humpback dolphins (Sousa plumbea) in the Emirate of Abu Dhabi (UAE)	https://doi.org/10.1017/S0025315417001205	Journal of the Marine Biological Association of the United Kingdom	"wild fish" AND "injury"			1		Díaz López et al. 2018		0	NA	NA	NA
426	An analysis of dorsal edge markings in short-beaked common dolphins (Delphinus delphis) from the Bay of Gibraltar and the Moray Firth	https://doi.org/10.1017/S0025315415001150	Journal of the Marine Biological Association of the United Kingdom	"wild fish" AND "injury"			1		Bamford & Robinson 2016		0	NA	NA	NA
427	An assessment of the natural marking patterns used for photo-identification of common minke whales and white-beaked dolphins in Icelandic waters	https://doi.org/10.1017/S0025315415000284	Journal of the Marine Biological Association of the United Kingdom	"wild fish" AND "injury"			1		Bertulli et al. 2016		0	NA	NA	NA
428	Regeneration in calcareous sponges (Porifera)	https://doi.org/10.1017/S0025315414002136	Journal of the Marine Biological Association of the United Kingdom	"wild fish" AND "injury"			1		Padua & Klautau 2016		0	NA	NA	NA
430	Mark–recapture investigation on Octopus vulgaris specimens in an area of the central western Mediterranean Sea	https://doi.org/10.1017/S002531541400112X	Journal of the Marine Biological Association of the United Kingdom	"wild fish" AND "injury"			1		Mereu et al. 2015		0	NA	NA	NA
431	The influence of the type of hook on the capture of groupers and bycatch with bottom longline in the Gulf of Gabès, Tunisia	https://doi.org/10.1017/S0025315414001180	Journal of the Marine Biological Association of the United Kingdom	"wild fish" AND "injury"			1	https://drive.google.com/file/d/130D3BjD86yI3tyUcWEQGCvgjUEWju5TM/view?usp=drive_link	Echwikhi et al. 2015		1	1	0	NA
432	Shark scavenging and predation on cetaceans at Abrolhos Bank, eastern Brazil	https://doi.org/10.1017/S0025315412001154	Journal of the Marine Biological Association of the United Kingdom	"wild fish" AND "injury"			1	https://drive.google.com/file/d/1my5Zls7oBgxMZRGl-uLbVbt_xzOAZLy8/view?usp=drive_link	Bornatowski et al. 2012		0	NA	NA	NA
433	Remarks on the Reversible Asymmetry in the Opercula of the Polychæte Hydroides	https://doi.org/10.1017/S0025315400043976	Journal of the Marine Biological Association of the United Kingdom	"wild fish" AND "injury"			1		Okada 1933		0	NA	NA	NA
434	Shell implosion depth and implosion morphologies in three species of Sepia (Cephalopoda) from the Mediterranean Sea	https://doi.org/10.1017/S0025315400047366	Journal of the Marine Biological Association of the United Kingdom	"wild fish" AND "injury"			1		Ward & Boletzky 1984		0	NA	NA	NA
438	Incidence of ship strikes of large whales in Washington State	https://doi.org/10.1017/S0025315408000295	Journal of the Marine Biological Association of the United Kingdom	"wild fish" AND "injury"			1		Douglas et al. 2008		0	NA	NA	NA
439	Monitoring green turtles (Chelonia mydas) at a coastal foraging area in Baja California, Mexico: multiple indices to describe population status	https://doi.org/10.1017/S0025315403008816	Journal of the Marine Biological Association of the United Kingdom	"wild fish" AND "injury"			1		Seminoff et al. 2003		0	NA	NA	NA
440	Experimental observations on variability of leaf and air vesicle shape of Sargassum muticum	https://doi.org/10.1017/S0025315400071241	Journal of the Marine Biological Association of the United Kingdom	"wild fish" AND "injury"			1		Critchley 1983		0	NA	NA	NA
441	The Influence upon Algal Cells of an Alteration in the Hydrogen Ion Concentration of Sea Water	https://doi.org/10.1017/S0025315400009772	Journal of the Marine Biological Association of the United Kingdom	"wild fish" AND "injury"			1		Atkins 1922		0	NA	NA	NA
442	The quantitative cytochemical effects of three metal ions on a lysosomal hydrolase of a hydroid	https://doi.org/10.1017/S0025315400021032	Journal of the Marine Biological Association of the United Kingdom	"wild fish" AND "injury"			1		Moore & Stebbing 1976		0	NA	NA	NA
443	The Preservation of Fishing Nets by Treatment with Copper Soaps and Other Substances. Part III	https://doi.org/10.1017/S0025315400058215	Journal of the Marine Biological Association of the United Kingdom	"wild fish" AND "injury"			1	https://drive.google.com/file/d/1CaWeSgqblcp9FrhXOnXJ0bPFGf6lBLa_/view?usp=drive_link	Atkins 1936		1	0	NA	NA
444	Scyphistoma Regeneration From Isolated Tentacles in Aurelia Aurita	https://doi.org/10.1017/S0025315400022542	Journal of the Marine Biological Association of the United Kingdom	"wild fish" AND "injury"			1		Laurie-Lesh & Corriel 1973		0	NA	NA	NA
445	Hydrocoryne iemanja (Cnidaria), a new species of Hydrozoa with unusual mode of asexual reproduction	https://doi.org/10.1017/S0025315408002968	Journal of the Marine Biological Association of the United Kingdom	"wild fish" AND "injury"			1		Morandini et al. 2009		0	NA	NA	NA
446	Reproductive and histopathological effects in wild fish inhabiting an effluent-dominated stream, Wascana Creek, SK, Canada	https://doi.org/10.1016/j.aquatox.2012.01.004	Aquatic Toxicology	"wild fish" AND "abnormalities"	"wild fish" AND "deformities"		2	https://drive.google.com/file/d/1n5dJLCqjWNH_maJT17sE14lR0S409kiH/view?usp=drive_link	Tetreault et al. 2012		1	1	1	0
447	Abnormality of mussel in the early developmental stages induced by graphene and triphenyl phosphate: In silico toxicogenomic data-mining, in vivo, and toxicity pathway-oriented approach	https://doi.org/10.1016/j.aquatox.2023.106674	Aquatic Toxicology	"wild fish" AND "abnormalities"	"wild fish" AND "deformities"		2		Wang et al. 2023		0	NA	NA	NA
448	Long-term exposure to cyprodinil causes abnormal zebrafish aggressive and antipredator behavior through the hypothalamic–pituitary–interrenal axis	https://doi.org/10.1016/j.aquatox.2021.106002	Aquatic Toxicology	"wild fish" AND "abnormalities"			1	https://drive.google.com/file/d/1dFmFVouDTMwW-iMJbaYO4l20LxFXqiTH/view?usp=drive_link	Tang et al. 2021		1	0	NA	NA
449	Toxicity of triphenyltin on the development of retinal axons in zebrafish at low dose	https://doi.org/10.1016/j.aquatox.2017.05.009	Aquatic Toxicology	"wild fish" AND "abnormalities"	"wild fish" AND "injury"		2	https://drive.google.com/file/d/14nl2HMlog033cQxBc0ncO73StE8PRqgZ/view?usp=drive_link	Xiao et al. 2017		1	0	NA	NA
451	Disruption of zebrafish (Danio rerio) embryonic development after full life-cycle parental exposure to low levels of ethinylestradiol	https://doi.org/10.1016/j.aquatox.2009.07.021	Aquatic Toxicology	"wild fish" AND "abnormalities"			1	https://drive.google.com/file/d/1Gg26ksehQtnNmJFyiwlNRRQsWu_R8T4q/view?usp=drive_link	Soares et al. 2009		1	0	NA	NA
452	Tris(1,3-dichloro-2-propyl) Phosphate Inhibits Early Embryonic Development by Binding to Gsk-3β Protein in Zebrafish	https://doi.org/10.1016/j.aquatox.2023.106588	Aquatic Toxicology	"wild fish" AND "abnormalities"	"wild fish" AND "deformities"		2	https://drive.google.com/file/d/1c0sHCrWlBloF4oMkDlLh3egDfKnlF1-3/view?usp=drive_link	Yu et al. 2023		1	0	NA	NA
453	Assessment of the sensitivity of three North American fish species to disruptors of steroidogenesis using in vitro tissue explants	https://doi.org/10.1016/j.aquatox.2014.04.013	Aquatic Toxicology	"wild fish" AND "abnormalities"			1	https://drive.google.com/file/d/1iby1MgwHw7Pf1zBu04C1kjn7pLiHTCHe/view?usp=drive_link	Beitel et al. 2014		1	1	1	0
454	Effects of the husky oil spill on gut microbiota of native fishes in the North Saskatchewan River, Canada	https://doi.org/10.1016/j.aquatox.2020.105658	Aquatic Toxicology	"wild fish" AND "abnormalities"			1	https://drive.google.com/file/d/1cccAU8eMXeVN2xh_FGcJAxZsi30D2Nq3/view?usp=drive_link	DeBofsky et al. 2020		1	1	0	NA
455	The juvenile three-spined stickleback (Gasterosteus aculeatus L.) as a model organism for endocrine disruption: I. Sexual differentiation	https://doi.org/10.1016/j.aquatox.2004.10.003	Aquatic Toxicology	"wild fish" AND "abnormalities"			1	https://drive.google.com/file/d/1rGsGKQLzpUTuKd3_MkVAygYekxvdyJeX/view?usp=drive_link	Hahlbeck et al. 2004		1	0	NA	NA
456	Effects of accumulated dietary Kepone on spot (Leiostomus xanthurus)	https://doi.org/10.1016/0166-445X(83)90015-2	Aquatic Toxicology	"wild fish" AND "abnormalities"	"wild fish" AND "deformities"		2	https://drive.google.com/file/d/1XdxWresdYzEjsSvp7OmLySUQD6_u0dGS/view?usp=drive_link	Stehlik & Merriner 1983		1	1	0	NA
457	Altered reproductive behaviours in male mosquitofish living downstream from a sewage treatment plant	https://doi.org/10.1016/j.aquatox.2014.02.001	Aquatic Toxicology	"wild fish" AND "abnormalities"			1	https://drive.google.com/file/d/1-h3FKSGyGl19B0wPK64SBtR9hi7jznHo/view?usp=drive_link	Saaristo et al. 2014		1	1	0	NA
458	In ovo exposure to selenomethionine via maternal transfer increases developmental toxicities and impairs swim performance in F1 generation zebrafish (Danio rerio)	https://doi.org/10.1016/j.aquatox.2014.03.022	Aquatic Toxicology	"wild fish" AND "abnormalities"	"wild fish" AND "deformities"		2	https://drive.google.com/file/d/1iO_RzOlJZftUDf3zrii9Pzi1iDMUbRPN/view?usp=drive_link	Thomas & Janz 2014		1	0	NA	NA
459	Field evidence of reproduction impairment through sperm DNA damage in the fish nase (Chondrostoma nasus) in anthropized hydrosystems	https://doi.org/10.1016/j.aquatox.2015.10.013	Aquatic Toxicology	"wild fish" AND "abnormalities"	"wild fish" AND "deformities"		2	https://drive.google.com/file/d/1R1-nUbaV_HP81QCpPyqXnefi6RAILMt3/view?usp=drive_link	Devaux et al. 2015		1	0	NA	NA
460	In vivo genotoxicity testing of the amnesic shellfish poison (domoic acid) in piscine erythrocytes using the micronucleus test and the comet assay	https://doi.org/10.1016/j.aquatox.2008.08.011	Aquatic Toxicology	"wild fish" AND "abnormalities"			1	https://drive.google.com/file/d/1aMAga19aZmywd2NqZmLqmPYD9y9hwfzP/view?usp=drive_link	Cavas & Konen 2008		1	0	NA	NA
461	Mode of action of human pharmaceuticals in fish: The effects of the 5-alpha-reductase inhibitor, dutasteride, on reproduction as a case study	https://doi.org/10.1016/j.aquatox.2012.12.003	Aquatic Toxicology	"wild fish" AND "abnormalities"			1	https://drive.google.com/file/d/1Dg0Q9TgwnM_I1UBVNBEXoVBvWSpwDzWx/view?usp=drive_link	Margiotta-Casaluci et al. 2013		1	0	NA	NA
462	Effects of long-term nonylphenol exposure on gonadal development and biomarkers of estrogenicity in juvenile rainbow trout (Oncorhynchus mykiss)	https://doi.org/10.1016/S0166-445X(02)00003-6	Aquatic Toxicology	"wild fish" AND "abnormalities"			1	https://drive.google.com/file/d/1W-Myl4Xi3F9za-DIDT2GUFDOn2dk7ybX/view?usp=drive_link	Ackermann et al. 2002		1	0	NA	NA
463	Persistent impairment of gonadal development in rare minnow (Gobiocypris rarus) after chronic exposure to chlorinated polyfluorinated ether sulfonate	https://doi.org/10.1016/j.aquatox.2022.106256	Aquatic Toxicology	"wild fish" AND "abnormalities"			1	https://drive.google.com/file/d/1LyUDkaysTYWWAJrA_ClYoUXbq9lRPsOe/view?usp=drive_link	Yang et al. 2022		1	0	NA	NA
464	Chronic, low concentration exposure to pharmaceuticals impacts multiple organ systems in zebrafish	https://doi.org/10.1016/j.aquatox.2012.12.021	Aquatic Toxicology	"wild fish" AND "abnormalities"			1	https://drive.google.com/file/d/1KzX71yTQduz9jn7tP0i3xD-FLpX1K6uq/view?usp=drive_link	Galus et al. 2013		1	0	NA	NA
465	Toxicity of atrazine and nonylphenol in juvenile rainbow trout (Oncorhynchus mykiss): Effects on general health, disease susceptibility and gene expression	https://doi.org/10.1016/j.aquatox.2012.08.007	Aquatic Toxicology	"wild fish" AND "abnormalities"			1	https://drive.google.com/file/d/1JGEJ1vR-aLat8-jIt44K1BGHVbnt_3ej/view?usp=drive_link	Shelley et al. 2012		1	0	NA	NA
466	Chronic effects of exposure to a pharmaceutical mixture and municipal wastewater in zebrafish	https://doi.org/10.1016/j.aquatox.2012.12.016	Aquatic Toxicology	"wild fish" AND "abnormalities"			1	https://drive.google.com/file/d/1UQqcvVFEpegbfnV_A4TIub-AtlGVzF51/view?usp=drive_link	Galus et al. 2013		1	0	NA	NA
467	Promotion by 17β-estradiol and β-hexachlorocyclohexane of hepatocellular tumors in medaka, Oryzias latipes	https://doi.org/10.1016/S0166-445X(98)00101-5	Aquatic Toxicology	"wild fish" AND "abnormalities"			1	https://drive.google.com/file/d/1vqnhrDww3rutmt7vO_Z3hfE6K-44CcUi/view?usp=drive_link	Cooke & Hinton 1999		1	0	NA	NA
468	Low-level embryonic crude oil exposure disrupts ventricular ballooning and subsequent trabeculation in Pacific herring	https://doi.org/10.1016/j.aquatox.2021.105810	Aquatic Toxicology	"wild fish" AND "abnormalities"	"wild fish" AND "injury"		2	https://drive.google.com/file/d/1B5pGQq5j4IvoTrORfpuYhFUWan5Y8iLX/view?usp=drive_link	Incardona et al. 2021		1	0	NA	NA
469	Impact evaluation of marking Salmo trutta with Alizarin Red S produced by different manufacturers	https://doi.org/10.1016/j.aquatox.2021.106051	Aquatic Toxicology	"wild fish" AND "abnormalities"			1	https://drive.google.com/file/d/1kEzYBsUdPLfq_8O9Aa7dmOZDqGc_V9Ay/view?usp=drive_link	Jurgelėnė et al. 2022		1	1	0	NA
470	Developmental and reproductive characteristics of western mosquitofish (Gambusia affinis) exposed to paper mill effluent in the Dengcun River, Sihui, South China	https://doi.org/10.1016/j.aquatox.2011.02.018	Aquatic Toxicology	"wild fish" AND "abnormalities"			1	https://drive.google.com/file/d/1dx-JIn88CcmIGXKVuI8H53zw38dSZwFf/view?usp=drive_link	Hou et al. 2011	They recorded data on anal fins of females that looked more like anal fins of males. This seems like an edge-case, but classified as not a deformity due to the tenuous link to welfare	1	1	0	NA
471	Transcriptome analysis of testis reveals the effects of developmental exposure to bisphenol a or 17α-ethinylestradiol in medaka (Oryzias latipes)	https://doi.org/10.1016/j.aquatox.2020.105553	Aquatic Toxicology	"wild fish" AND "abnormalities"	"wild fish" AND "deformities"		2	https://drive.google.com/file/d/1FU3wYciaS3X-6NlCyqoZWOCUYolEItvd/view?usp=drive_link	Bhandari et al. 2020		1	0	NA	NA
472	Transchem project – Part II: Transgenerational effects of long-term exposure to pendimethalin at environmental concentrations on the early development and viral pathogen susceptibility of rainbow trout (Oncorhynchus mykiss)	https://doi.org/10.1016/j.aquatox.2018.07.003	Aquatic Toxicology	"wild fish" AND "abnormalities"	"wild fish" AND "deformities"		2	https://drive.google.com/file/d/19RI70QxTdaurEI5ykhX-RKV1yoNvIFOz/view?usp=drive_link	Danion et al. 2018		1	0	NA	NA
473	Neural defects and cardiac arrhythmia in fish larvae following embryonic exposure to 2,2′,4,4′-tetrabromodiphenyl ether (PBDE 47)	https://doi.org/10.1016/j.aquatox.2007.03.002	Aquatic Toxicology	"wild fish" AND "abnormalities"	"wild fish" AND "deformities"		2	https://drive.google.com/file/d/1z_X7BBwySt3-bCBUny4IK2vVeHNNQRrP/view?usp=drive_link	Lema et al. 2007		1	0	NA	NA
474	Comparative embryotoxicity of pulp mill extracts in rainbow trout (Oncorhynchus mykiss), American flagfish (Jordanella floridae) and Japanese medaka (Oryzias latipes)	https://doi.org/10.1016/j.aquatox.2011.04.015	Aquatic Toxicology	"wild fish" AND "abnormalities"	"wild fish" AND "deformities"		2	https://drive.google.com/file/d/1Mp8dH0_EMXVWdY4k0tVbzw3tqkDndDTI/view?usp=drive_link	Orrego et al. 2011		1	0	NA	NA
475	Retention and maternal transfer of brominated dioxins in zebrafish (Danio rerio) and effects on reproduction, aryl hydrocarbon receptor-regulated genes, and ethoxyresorufin-O-deethylase (EROD) activity	https://doi.org/10.1016/j.aquatox.2011.01.008	Aquatic Toxicology	"wild fish" AND "abnormalities"			1	https://drive.google.com/file/d/14pszgY_BDNgp2HT52JkEOPH3eFredCi9/view?usp=drive_link	Norman Haldén et al. 2011		1	0	NA	NA
476	β-estradiol 17-valerate affects embryonic development and sexual differentiation in Japanese medaka (Oryzias latipes)	https://doi.org/10.1016/j.aquatox.2013.03.011	Aquatic Toxicology	"wild fish" AND "abnormalities"			1	https://drive.google.com/file/d/1R2df7-mJ3-XV3HwmwWYy3TzlHXnXslbu/view?usp=drive_link	Lei et al. 2013		1	0	NA	NA
477	Tributyltin affects shoaling and anxiety behavior in female rare minnow (Gobiocypris rarus)	https://doi.org/10.1016/j.aquatox.2016.07.007	Aquatic Toxicology	"wild fish" AND "abnormalities"			1	https://drive.google.com/file/d/19aq6fkgnrYIKbq-PKawgCNBL2I0mLfnE/view?usp=drive_link	Zhang et al. 2016		1	0	NA	NA
478	Aggression repeatability in stressed fish in response to an environmental concentration of sertraline and lunar cycle as evidenced by brain metabolomics	https://doi.org/10.1016/j.aquatox.2023.106707	Aquatic Toxicology	"wild fish" AND "abnormalities"			1	https://drive.google.com/file/d/1ge8yS2k0Kl9x-NKN1x-kMojIBK6oUp7S/view?usp=drive_link	Hubená et al. 2023		1	0	NA	NA
479	Potential endocrine disruption of sexual development in free ranging male northern leopard frogs (Rana pipiens) and green frogs (Rana clamitans) from areas of intensive row crop agriculture	https://doi.org/10.1016/j.aquatox.2008.05.002	Aquatic Toxicology	"wild fish" AND "abnormalities"	"wild fish" AND "deformities"		2	https://drive.google.com/file/d/1AlUJRiQ3JPV_DHoxJmeYKHl9ef2Qhfmx/view?usp=drive_link	McDaniel et al. 2008		0	NA	NA	NA
480	Histological, growth and 7-ethoxyresorufin O-deethylase (EROD) activity responses of greenback flounder Rhombosolea tapirina to contaminated marine sediment and diet	https://doi.org/10.1016/S0166-445X(01)00146-1	Aquatic Toxicology	"wild fish" AND "abnormalities"	"wild fish" AND "injury"		2	https://drive.google.com/file/d/1q6b1d2SsDfEzaicw6z0b5-LZM3gxa1d8/view?usp=drive_link	Mondon et al. 2001		1	0	NA	NA
481	Cellular localization of cytochrome P450 (CYP1A) induction and histology in Atlantic cod (Gadus morhua L.) and European flounder (Platichthys flesus) after environmental exposure to contaminants by caging in Sørfjorden, Norway	https://doi.org/10.1016/S0166-445X(96)00797-7	Aquatic Toxicology	"wild fish" AND "abnormalities"	"wild fish" AND "injury"		2	https://drive.google.com/file/d/1hcWMFJwPH9XayVRD8YE4BeqUYFkDKkTY/view?usp=drive_link	Husøy et al. 1996		1	0	NA	NA
482	Gut microbiota of Anabas testudineus (Bloch, 1792) in the e-waste dismantling region: In situ status and relationship with internal metal burden	https://doi.org/10.1016/j.aquatox.2022.106171	Aquatic Toxicology	"wild fish" AND "abnormalities"			1	https://drive.google.com/file/d/1Nc25v_5ZUStlGfwnJDFAqqugKzcmOXuC/view?usp=drive_link	Zhang et al. 2022		1	1	0	NA
483	17α-Ethinyl estradiol affects anxiety and shoaling behavior in adult male zebra fish (Danio rerio)	https://doi.org/10.1016/j.aquatox.2011.05.009	Aquatic Toxicology	"wild fish" AND "abnormalities"			1	https://drive.google.com/file/d/1kDipNvyoOlLOS9nbJIggDSUO1VkvBYTK/view?usp=drive_link	Reyhanian et al. 2011		1	0	NA	NA
484	Biomarkers of hydrocarbon exposure and sublethal effects in embiotocid fishes from a natural petroleum seep in the Santa Barbara Channel	https://doi.org/10.1016/0166-445X(95)00039-7	Aquatic Toxicology	"wild fish" AND "abnormalities"	"wild fish" AND "deformities"		2	https://drive.google.com/file/d/168HOVea-885fOF-jZw5ON35kGywJD4nv/view?usp=drive_link	Spies et al. 1996		1	1	1	0
485	Vitellogenin detection in surface mucus of the South American cichlid fish Cichlasoma dimerus (Heckel, 1840) induced by estradiol-17β. Effects on liver and gonads	https://doi.org/10.1016/S0166-445X(02)00175-3	Aquatic Toxicology	"wild fish" AND "abnormalities"			1	https://drive.google.com/file/d/1Jv0tySTZdiJVdKnmko7mSTreYJFmdZNr/view?usp=drive_link	Moncaut 2003		1	0	NA	NA
486	Mechanisms of toxicity of di(2-ethylhexyl) phthalate on the reproductive health of male zebrafish	https://doi.org/10.1016/j.aquatox.2010.05.015	Aquatic Toxicology	"wild fish" AND "abnormalities"			1	https://drive.google.com/file/d/1TmlK-GIxIfgGRzBoLJaeeQIYbYYSY7L7/view?usp=drive_link	Uren-Webster et al. 2010		1	0	NA	NA
487	Multigenerational impacts of EE2 on reproductive fitness and immune competence of marine medaka	https://doi.org/10.1016/j.aquatox.2023.106584	Aquatic Toxicology	"wild fish" AND "abnormalities"			1	https://drive.google.com/file/d/1hPwGtm3FP_txxSqNHPzRwEA5FvV2FN8M/view?usp=drive_link	Peterson et al. 2023		1	0	NA	NA
488	Altered non-reproductive behavior and feminization caused by developmental exposure to 17α-ethinylestradiol persist to adulthood in three-spined stickleback (Gasterosteus aculeatus)	https://doi.org/10.1016/j.aquatox.2018.11.024	Aquatic Toxicology	"wild fish" AND "abnormalities"			1	https://drive.google.com/file/d/1Ca7PRwHDuK-355hPMYDYP4o14uo9L9Pu/view?usp=drive_link	Porseryd et al. 2019		1	0	NA	NA
489	Anti-estrogen prevents xenoestrogen-induced testicular pathology of eelpout (Zoarces viviparus)	https://doi.org/10.1016/j.aquatox.2004.12.003	Aquatic Toxicology	"wild fish" AND "abnormalities"			1	https://drive.google.com/file/d/19AfApnNjsCX13Y6XGTRsifjPkvzgzV4I/view?usp=drive_link	Rasmussen et al. 2005		1	0	NA	NA
490	Toxicity comparison of perfluorooctanoic acid (PFOA), hexafluoropropylene oxide dimer acid (HFPO-DA), and hexafluoropropylene oxide trimer acid (HFPO-TA) in zebrafish gut	https://doi.org/10.1016/j.aquatox.2023.106655	Aquatic Toxicology	"wild fish" AND "abnormalities"	"wild fish" AND "injury"		2	https://drive.google.com/file/d/1uaVaxfVT9xT2zYFFj2IYA5vbawIjrv1q/view?usp=drive_link	Wang et al. 2023		1	0	NA	NA
491	Larval exposure to environmentally relevant mixtures of alkylphenolethoxylates reduces reproductive competence in male fathead minnows	https://doi.org/10.1016/j.aquatox.2006.06.015	Aquatic Toxicology	"wild fish" AND "abnormalities"			1	https://drive.google.com/file/d/11KzeTPj0t4AAlZL73dxqF-axnFXJVxLa/view?usp=drive_link	Bistodeau et al. 2006		1	0	NA	NA
492	Dietary selenomethionine exposure in adult zebrafish alters swimming performance, energetics and the physiological stress response	https://doi.org/10.1016/j.aquatox.2010.12.020	Aquatic Toxicology	"wild fish" AND "abnormalities"	"wild fish" AND "deformities"		2	https://drive.google.com/file/d/1rWcek5ICgWrRuiveRpU4T14hJjqy8A82/view?usp=drive_link	Thomas & Janz 2011		1	0	NA	NA
493	Experimental evidence of physiological and behavioral effects of microplastic ingestion in Sparus aurata	https://doi.org/10.1016/j.aquatox.2020.105737	Aquatic Toxicology	"wild fish" AND "abnormalities"			1	https://drive.google.com/file/d/1ZJMNPvCKdlEs8FRcYql2c6Jq36sEvFzT/view?usp=drive_link	Rios-Fuster et al. 2021		1	0	NA	NA
494	Dietary administration of EDC mixtures: A focus on fish lipid metabolism	https://doi.org/10.1016/j.aquatox.2017.02.007	Aquatic Toxicology	"wild fish" AND "abnormalities"			1	https://drive.google.com/file/d/1tV7UJVxVdBL8-jX4E5ADnGEroy1ZUeAR/view?usp=drive_link	Carnevali et al. 2017		1	0	NA	NA
495	Early life exposure to PCB126 results in delayed mortality and growth impairment in the zebrafish larvae	https://doi.org/10.1016/j.aquatox.2015.10.014	Aquatic Toxicology	"wild fish" AND "abnormalities"			1	https://drive.google.com/file/d/1fTKs6gXmBdzPMDuHlRy3-n1a451MWSFk/view?usp=drive_link	Di Paolo et al. 2015		1	0	NA	NA
496	Development of an ex vivo brown trout (Salmo trutta fario) gonad culture for assessing chemical effects on steroidogenesis	https://doi.org/10.1016/j.aquatox.2010.12.008	Aquatic Toxicology	"wild fish" AND "abnormalities"			1	https://drive.google.com/file/d/1MIr-_aQS6AUoHSZJOqn81kf2uP0EPHLg/view?usp=drive_link	a Marca Pereira et al. 2011		1	0	NA	NA
497	Bcl-2 and Caspase 3 mRNA levels in the testes of gudgeon, Gobio gobio, exposed to ethinylestradiol (EE2)	https://doi.org/10.1016/j.aquatox.2010.02.016	Aquatic Toxicology	"wild fish" AND "abnormalities"			1	https://drive.google.com/file/d/1J90OMDUb7qjXAeSff7gNanRX64MQuYlY/view?usp=drive_link	Nadzialek et al. 2010		1	1	0	NA
498	Population bottlenecks, genetic diversity and breeding ability of the three-spined stickleback (Gasterosteus aculeatus) from three polluted English Rivers	https://doi.org/10.1016/j.aquatox.2013.08.008	Aquatic Toxicology	"wild fish" AND "abnormalities"			1	https://drive.google.com/file/d/13gVaLZQEz9HIXWSiyaVLHCs_N84W8SNo/view?usp=drive_link	Santos et al. 2013		1	1	0	NA
499	Inhibition of egg production in zebrafish by fluoxetine and municipal effluents: A mechanistic evaluation	https://doi.org/10.1016/j.aquatox.2009.04.011	Aquatic Toxicology	"wild fish" AND "abnormalities"			1	https://drive.google.com/file/d/1hPv1wjQeYmluFzYsOxl0EbGAlsQVTF_w/view?usp=drive_link	Lister et al. 2009		1	0	NA	NA
500	Respiratory toxicity of cyanobacterial aphantoxins from Aphanizomenon flos-aquae DC-1 in the zebrafish gill	https://doi.org/10.1016/j.aquatox.2016.04.014	Aquatic Toxicology	"wild fish" AND "abnormalities"	"wild fish" AND "injury"		2	https://drive.google.com/file/d/13LylQVG9dwIVGzbJemv-3G5yQNZqyxnj/view?usp=drive_link	Zhang et al. 2016		1	0	NA	NA
501	A practicable laboratory flow-through exposure system for assessing the health effects of effluents in fish	https://doi.org/10.1016/j.aquatox.2008.04.005	Aquatic Toxicology	"wild fish" AND "abnormalities"			1	https://drive.google.com/file/d/1jS7Oel4D7YA-eZjNIXaFoXAvvo8ijswe/view?usp=drive_link	Thorpe et al. 2008		1	0	NA	NA
502	Optical toxicity of triphenyl phosphate in zebrafish larvae	https://doi.org/10.1016/j.aquatox.2019.02.024	Aquatic Toxicology	"wild fish" AND "abnormalities"			1	https://drive.google.com/file/d/10OqRzZ8RgTv9owqTxKuqxiWa8GSPpOm4/view?usp=drive_link	Shi et al. 2019		1	0	NA	NA
503	Impact of TDG supersaturation on native fish species under different hydropower flood discharge programs	https://doi.org/10.1016/j.aquatox.2021.105898	Aquatic Toxicology	"wild fish" AND "abnormalities"			1	https://drive.google.com/file/d/1bJSbALcDYsXf0_FG2zVnxqUhEu76qk7X/view?usp=drive_link	Yuan et al. 2021		1	0	NA	NA
504	Naproxen affects multiple organs in fish but is still an environmentally better alternative to diclofenac	https://doi.org/10.1016/j.aquatox.2020.105583	Aquatic Toxicology	"wild fish" AND "abnormalities"			1	https://drive.google.com/file/d/1-rEg_xlTNOmNJmoZduEikxaNcs-jW6Co/view?usp=drive_link	Näslund et al. 2020		1	1	0	NA
505	Lack of a heritable reproductive defect in the offspring of male rainbow trout exposed to the environmental estrogen 17α-ethynylestradiol	https://doi.org/10.1016/j.aquatox.2008.10.009	Aquatic Toxicology	"wild fish" AND "abnormalities"			1	https://drive.google.com/file/d/1TveE2ue4KClwv9_idiih4qzkQQVGuLW4/view?usp=drive_link	Brown et al. 2009		1	0	NA	NA
506	A novel and versatile flash-freezing approach for evaluating the health of Delta Smelt	https://doi.org/10.1016/j.aquatox.2015.11.009	Aquatic Toxicology	"wild fish" AND "abnormalities"			1	https://drive.google.com/file/d/1oDteG1WO-gOX6apALRCXLNaM-BBEvl1v/view?usp=drive_link	Teh et al. 2016		1	1	0	NA
507	Aquatic pollution problems in Japan	https://doi.org/10.1016/0166-445X(88)90079-3	Aquatic Toxicology	"wild fish" AND "abnormalities"	"wild fish" AND "deformities"	"wild fish" AND "injury"	3	https://drive.google.com/file/d/1WBS1cEs0VMlAx2BU08v6zfO5iexd85mT/view?usp=drive_link	Kimura 1988	Review article	NA	NA	NA	NA
508	The antidepressant venlafaxine perturbs cardiac development and function in larval zebrafish	https://doi.org/10.1016/j.aquatox.2021.106041	Aquatic Toxicology	"wild fish" AND "abnormalities"			1	https://drive.google.com/file/d/1qoAKZqAp4u43_M7aQn4BfXvmUPyevWY4/view?usp=drive_link	Thompson et al. 2022		1	0	NA	NA
509	PCB and TCDD derived embryonic cardiac defects result from a novel AhR pathway	https://doi.org/10.1016/j.aquatox.2021.105794	Aquatic Toxicology	"wild fish" AND "abnormalities"	"wild fish" AND "deformities"		2	https://drive.google.com/file/d/1WerH3mZ5zOLv4gGiG-Fd0U66LXBPb0lZ/view?usp=drive_link	Singleman & Holtzman 2021		1	0	NA	NA
510	Molecular pathways associated with the intersex condition in rainbow darter (Etheostoma caeruleum) following exposures to municipal wastewater in the Grand River basin, ON, Canada. Part B	https://doi.org/10.1016/j.aquatox.2014.11.022	Aquatic Toxicology	"wild fish" AND "abnormalities"			1	https://drive.google.com/file/d/1-uYeLqHRk-EfC41uoA_aQrO5i8lqpc-K/view?usp=drive_link	Bahamonde et al. 2015		1	1	0	NA
511	Reproductive and transgenerational toxicities of phenanthrene on female marine medaka (Oryzias melastigma)	https://doi.org/10.1016/j.aquatox.2015.03.013	Aquatic Toxicology	"wild fish" AND "abnormalities"			1	https://drive.google.com/file/d/10lUtVMOfgQLGxrMzLBD4BqmJx2ne0s6l/view?usp=drive_link	Sun et al. 2015		1	0	NA	NA
512	Immunohistochemical localization of CYP1A, vitellogenin and Zona radiata proteins in the liver of swordfish (Xiphias gladius L.) taken from the Mediterranean Sea, South Atlantic, South Western Indian and Central North Pacific Oceans	https://doi.org/10.1016/j.aquatox.2004.10.005	Aquatic Toxicology	"wild fish" AND "abnormalities"			1	https://drive.google.com/file/d/1f6pDQTNa4awvi3Hxtl3ou-K2bnCadj4i/view?usp=drive_link	Desantis et al. 2005		1	0	NA	NA
513	The effects of methyltestosterone on the sexual development and reproduction of adult medaka (Oryzias latipes)	https://doi.org/10.1016/j.aquatox.2008.01.010	Aquatic Toxicology	"wild fish" AND "abnormalities"			1	https://drive.google.com/file/d/1SaFT9GxEL-KHm-YMo3S0vBpGtvkxw9vy/view?usp=drive_link	Kang et al. 2008		1	0	NA	NA
514	Copper caused reproductive endocrine disruption in zebrafish (Danio rerio)	https://doi.org/10.1016/j.aquatox.2019.04.003	Aquatic Toxicology	"wild fish" AND "abnormalities"	"wild fish" AND "injury"		2	https://drive.google.com/file/d/1IQIjRGhTR36m_909kzZknxuO_4XVKzB4/view?usp=drive_link	Cao et al. 2019		1	0	NA	NA
515	Influence of triphenyltin exposure on the hypothalamus–pituitary–gonad axis in male Sebastiscus marmoratus	https://doi.org/10.1016/j.aquatox.2011.04.018	Aquatic Toxicology	"wild fish" AND "abnormalities"			1	https://drive.google.com/file/d/1iMzJMZP8yCHgog4pybi5r67j0Os2IvoS/view?usp=drive_link	Sun et al. 2011		1	0	NA	NA
516	Bisphenol A accumulation in eggs disrupts the endocrine regulation of growth in rainbow trout larvae	https://doi.org/10.1016/j.aquatox.2015.01.028	Aquatic Toxicology	"wild fish" AND "abnormalities"	"wild fish" AND "deformities"		2	https://drive.google.com/file/d/1WwUnOL3j3vesZtwlm6m6prp7zzDOC6cU/view?usp=drive_link	Birceanu et al. 2015		1	0	NA	NA
517	Transient exposure to environmental estrogen affects embryonic development of brown trout (Salmo trutta fario)	https://doi.org/10.1016/j.aquatox.2014.10.007	Aquatic Toxicology	"wild fish" AND "abnormalities"	"wild fish" AND "deformities"		2	https://drive.google.com/file/d/1G8vcJv49MwW7Pvk0daiB1LtpL2_1zhps/view?usp=drive_link	Schubert et al. 2014		1	0	NA	NA
518	Exposure to 17α-ethynylestradiol impairs reproductive functions of both male and female zebrafish (Danio rerio)	https://doi.org/10.1016/j.aquatox.2008.01.020	Aquatic Toxicology	"wild fish" AND "abnormalities"			1	https://drive.google.com/file/d/1g3BnB0sBZrfF_AXeWwM5X2TnBiXD8Vep/view?usp=drive_link	Xu et al. 2008		1	0	NA	NA
519	Microplastic does not magnify the acute effect of PAH pyrene on predatory performance of a tropical fish (Lates calcarifer)	https://doi.org/10.1016/j.aquatox.2018.03.011	Aquatic Toxicology	"wild fish" AND "abnormalities"			1	https://drive.google.com/file/d/1J-aaXGn-LSl08DWynQmvqChchsQPygyv/view?usp=drive_link	Guven et al. 2018		1	0	NA	NA
520	Molecular characterization of estrogen receptor genes in Gobiocypris rarus and their expression upon endocrine disrupting chemicals exposure in juveniles	https://doi.org/10.1016/j.aquatox.2010.10.009	Aquatic Toxicology	"wild fish" AND "abnormalities"			1	https://drive.google.com/file/d/1QEGq8OY993PbFmKrxkUTpbcxgUlAJ3nS/view?usp=drive_link	Wang et al. 2011		1	0	NA	NA
521	Toxicity of single walled carbon nanotubes to rainbow trout, (Oncorhynchus mykiss): Respiratory toxicity, organ pathologies, and other physiological effects	https://doi.org/10.1016/j.aquatox.2007.02.003	Aquatic Toxicology	"wild fish" AND "abnormalities"	"wild fish" AND "injury"	"wild fish" AND "deformities"	3	https://drive.google.com/file/d/1_3iVsThw93eQa2-vuXGX-WmQXejrYz5-/view?usp=drive_link	Smith et al. 2007		1	0	NA	NA
522	Nitroaromatic compounds damage the DNA of zebrafish embryos (Danio rerio)	https://doi.org/10.1016/j.aquatox.2019.105345	Aquatic Toxicology	"wild fish" AND "abnormalities"			1	https://drive.google.com/file/d/1kOI9byQoMLWfIF0Kg2cF2D4sjxcxyY-d/view?usp=drive_link	Koske et al. 2019		1	0	NA	NA
523	Effects of environmentally relevant metformin exposure on Japanese medaka (Oryzias latipes)	https://doi.org/10.1016/j.aquatox.2018.10.003	Aquatic Toxicology	"wild fish" AND "abnormalities"			1	https://drive.google.com/file/d/1X2BwwOo4mmqJe9kYKo0BxRBfw6uGn0id/view?usp=drive_link	Ussery et al. 2018		1	0	NA	NA
524	Androgen disruption of early development in Qurt strain medaka (Oryzias latipes)	https://doi.org/10.1016/j.aquatox.2007.02.012	Aquatic Toxicology	"wild fish" AND "abnormalities"	"wild fish" AND "deformities"		2	https://drive.google.com/file/d/1W_ZQd54nF7f1dMSjXdchDmKuyhAJI4_4/view?usp=drive_link	Leon et al. 2007		1	0	NA	NA
525	Hepatic tumors and other liver pathology in Massachusetts flatfish	https://doi.org/10.1016/0166-445X(88)90121-X	Aquatic Toxicology	"wild fish" AND "abnormalities"			1	https://drive.google.com/file/d/1CcdXjp0iBcdTPW7ILL-ixbjL2ACJ6Mli/view?usp=drive_link	Sass & Murchelano 1988		1	1	0	NA
526	Defining the chronic impacts of atenolol on embryo-larval development and reproduction in the fathead minnow (Pimephales promelas)	https://doi.org/10.1016/j.aquatox.2007.11.017	Aquatic Toxicology	"wild fish" AND "abnormalities"			1	https://drive.google.com/file/d/1DDozN1PdT9-HIrwVthI0XJqgEFj8UHu6/view?usp=drive_link	Winter et al. 2008		1	0	NA	NA
527	Uptake and accumulation of organotin compounds by oyster and mussel hemocytes: correlation with serum biochemical and cytological factors and tissue burdens	https://doi.org/10.1016/0166-445X(88)90120-8	Aquatic Toxicology	"wild fish" AND "abnormalities"			1		Pickwell & Steinert 1988		0	NA	NA	NA
528	Differences in sexual development in inbred and outbred zebrafish (Danio rerio) and implications for chemical testing	https://doi.org/10.1016/j.aquatox.2012.01.017	Aquatic Toxicology	"wild fish" AND "abnormalities"	"wild fish" AND "deformities"		2	https://drive.google.com/file/d/1bX1zpwDoDyuTD_1fSPCy_jFwmysj1rT4/view?usp=drive_link	Brown et al. 2012		1	0	NA	NA
529	The effects of 17β-estradiol on various reproductive parameters in the hermaphrodite fish Kryptolebias marmoratus	https://doi.org/10.1016/j.aquatox.2009.11.006	Aquatic Toxicology	"wild fish" AND "abnormalities"			1	https://drive.google.com/file/d/1aqh_MoJKFTUu2d0rHi-kdiFeX0kD4PBa/view?usp=drive_link	Park et al. 2010		1	0	NA	NA
530	Experimental evidence of dietary ciguatoxin accumulation in an herbivorous coral reef fish	https://doi.org/10.1016/j.aquatox.2018.05.007	Aquatic Toxicology	"wild fish" AND "abnormalities"			1	https://drive.google.com/file/d/11Jxou5FF35BjMRKOQ5h8-Lt7F41237w5/view?usp=drive_link	Clausing et al. 2018		1	0	NA	NA
531	The toxicity potential of pharmaceuticals found in the Douro River estuary (Portugal): Assessing impacts on gonadal maturation with a histopathological and stereological study of zebrafish ovary and testis after sub-acute exposures	https://doi.org/10.1016/j.aquatox.2011.06.017	Aquatic Toxicology	"wild fish" AND "abnormalities"			1	https://drive.google.com/file/d/1uSN3PAre_umeY9OupeTnP7f2YeEo03Pk/view?usp=drive_link	Madureira et al. 2011		1	0	NA	NA
532	Chronic exposure to 17α-ethinylestradiol and bisphenol A-effects on development and reproduction in the freshwater invertebrate Chironomus riparius (Diptera: Chironomidae)	https://doi.org/10.1016/S0166-445X(01)00148-5	Aquatic Toxicology	"wild fish" AND "abnormalities"			1	https://drive.google.com/file/d/1bU7MGLG_Cuk4Ad3bJHbnnG_ns0n2Dn5U/view?usp=drive_link	Watts et al. 2001		0	NA	NA	NA
533	Effects of the synthetic estrogen, 17α-ethinylestradiol, on aggression and courtship behavior in male zebrafish (Danio rerio)	https://doi.org/10.1016/j.aquatox.2008.12.001	Aquatic Toxicology	"wild fish" AND "abnormalities"			1	https://drive.google.com/file/d/1RPQX7FYXmShbHje0vSNeX1j3qeRmfezK/view?usp=drive_link	Colman et al. 2009		1	0	NA	NA
534	Short-term effects of endocrine-disrupting chemicals on the expression of estrogen-responsive genes in male medaka (Oryzias latipes)	https://doi.org/10.1016/j.aquatox.2004.12.011	Aquatic Toxicology	"wild fish" AND "abnormalities"			1	https://drive.google.com/file/d/17W7WXI0jvv_rkFIvnNZ899yiqTQKuAu3/view?usp=drive_link	Yamaguchi et al. 2005		1	0	NA	NA
535	Mechanisms of hexabromocyclododecanes induced developmental toxicity in marine medaka (Oryzias melastigma) embryos	https://doi.org/10.1016/j.aquatox.2014.04.010	Aquatic Toxicology	"wild fish" AND "abnormalities"			1	https://drive.google.com/file/d/1S2vYn-BlybQK22NHrh-is54yVRrP-SSq/view?usp=drive_link	Hong et al. 2014		1	0	NA	NA
536	Dietary selenomethionine exposure alters swimming performance, metabolic capacity and energy homeostasis in juvenile fathead minnow	https://doi.org/10.1016/j.aquatox.2014.06.012	Aquatic Toxicology	"wild fish" AND "abnormalities"	"wild fish" AND "deformities"		2	https://drive.google.com/file/d/1da3MIjDDdqxyXraB2vuRplsHmGGHZh2D/view?usp=drive_link	McPhee & Janz 2014		1	0	NA	NA
537	Uptake, tissue distribution, and toxicity of polystyrene nanoparticles in developing zebrafish (Danio rerio)	https://doi.org/10.1016/j.aquatox.2017.11.017	Aquatic Toxicology	"wild fish" AND "abnormalities"	"wild fish" AND "deformities"		2	https://drive.google.com/file/d/1pezNnMUjXLlvdOtmasxf-MgVRBY-zEyh/view?usp=drive_link	Pitt et al. 2018		1	0	NA	NA
538	Gonadal transcriptome responses and physiological consequences of exposure to oestrogen in breeding zebrafish (Danio rerio)	https://doi.org/10.1016/j.aquatox.2007.03.019	Aquatic Toxicology	"wild fish" AND "abnormalities"			1	https://drive.google.com/file/d/1P05QEDQfWf8GNdgX2_kqn8IHfEOh55u6/view?usp=drive_link	Santos et al. 2007		1	0	NA	NA
539	Accumulation of dietary and aqueous cadmium into the epidermal mucus of the discus fish Symphysodon sp.	https://doi.org/10.1016/j.aquatox.2011.03.005	Aquatic Toxicology	"wild fish" AND "abnormalities"	"wild fish" AND "deformities"		2	https://drive.google.com/file/d/1pPtduiGpn65biidLjXGzTh7lo1H720B1/view?usp=drive_link	Maunder et al. 2011		1	0	NA	NA
540	Comparative responses to endocrine disrupting compounds in early life stages of Atlantic salmon, Salmo salar	https://doi.org/10.1016/j.aquatox.2014.03.015	Aquatic Toxicology	"wild fish" AND "abnormalities"	"wild fish" AND "deformities"		2	https://drive.google.com/file/d/1VRxT56QVXPc_Nz_CPyAusPf3_6QCv8RH/view?usp=drive_link	Duffy et al. 2014		1	0	NA	NA
541	The influence of heart developmental anatomy on cardiotoxicity-based adverse outcome pathways in fish	https://doi.org/10.1016/j.aquatox.2016.06.016	Aquatic Toxicology	"wild fish" AND "abnormalities"	"wild fish" AND "injury"		2	https://drive.google.com/file/d/1p4GpTQX2pDs6yOC04UOf1NuKpmRU0I1p/view?usp=drive_link	Incardona & Scholz 2016	Review article	NA	NA	NA	NA
542	Molecular and cellular pathology in environmental impact assessment	https://doi.org/10.1016/0166-445X(92)90047-Q	Aquatic Toxicology	"wild fish" AND "abnormalities"	"wild fish" AND "injury"		2	https://drive.google.com/file/d/1kn8KdTEqkbwldcxk01SdJ7eJGbIBduBz/view?usp=drive_link	Moore & Simpson 1992	Review article	NA	NA	NA	NA
543	Persistent sex-reversal and oviducal agenesis in adult Xenopus (Silurana) tropicalis frogs following larval exposure to the environmental pollutant ethynylestradiol	https://doi.org/10.1016/j.aquatox.2006.07.004	Aquatic Toxicology	"wild fish" AND "abnormalities"			1		Pettersson et al. 2006		0	NA	NA	NA
544	Effects of chronic dietary selenomethionine exposure on repeat swimming performance, aerobic metabolism and methionine catabolism in adult zebrafish (Danio rerio)	https://doi.org/10.1016/j.aquatox.2013.01.009	Aquatic Toxicology	"wild fish" AND "abnormalities"			1	https://drive.google.com/file/d/1xpnkb8UYRVWIFacl6A8aRfmjmDjHKVDq/view?usp=drive_link	Thomas et al. 2013		1	0	NA	NA
545	Widespread occurrence of intersex in black basses (Micropterus spp.) from U.S. rivers, 1995–2004	https://doi.org/10.1016/j.aquatox.2009.08.001	Aquatic Toxicology	"wild fish" AND "abnormalities"			1	https://drive.google.com/file/d/16sDCWlcoG5paf7l0bD_uLUmPV9q8CZmF/view?usp=drive_link	Hinck et al. 2009		1	1	0	NA
546	Development of an in vivo hepatic micronucleus assay with rainbow trout	https://doi.org/10.1016/0166-445X(92)90052-O	Aquatic Toxicology	"wild fish" AND "abnormalities"	"wild fish" AND "injury"		2	https://drive.google.com/file/d/1oiNN0YvqutznUxw1ktZCVmMeEhGV7eU5/view?usp=drive_link	Williams & Metcalfe 1992		1	0	NA	NA
547	Sub-lethal effects of titanium dioxide nanoparticles on the physiology and reproduction of zebrafish	https://doi.org/10.1016/j.aquatox.2012.08.021	Aquatic Toxicology	"wild fish" AND "abnormalities"	"wild fish" AND "injury"		2	https://drive.google.com/file/d/1NU39NZY2WL2Libt3cJ4ZwZ4LtOlwmHwO/view?usp=drive_link	Ramsden et al. 2013		1	0	NA	NA
548	Effects of chronic exposure to a pharmaceutical mixture on the three-spined stickleback (gasterosteus aculeatus) population dynamics in lotic mesocosms	https://doi.org/10.1016/j.aquatox.2020.105499	Aquatic Toxicology	"wild fish" AND "abnormalities"			1	https://drive.google.com/file/d/1MbbDhVo0a7ZPxwNWL4zQ4j9tqKVYe2uA/view?usp=drive_link	David et al. 2020		1	0	NA	NA
549	Modulation of steroidogenesis and estrogen signalling in the estuarine killifish (Fundulus heteroclitus) exposed to ethinylestradiol	https://doi.org/10.1016/j.aquatox.2010.02.002	Aquatic Toxicology	"wild fish" AND "abnormalities"			1	https://drive.google.com/file/d/1_yy-9aVvJyM0ASw02uv-Hj6OQ3Aj8kUO/view?usp=drive_link	Hogan et al. 2010		1	0	NA	NA
550	Effects on reproductive potential and endocrine status in the mummichog (Fundulus heteroclitus) after exposure to 17α-ethynylestradiol in a short-term reproductive bioassay	https://doi.org/10.1016/j.aquatox.2007.08.010	Aquatic Toxicology	"wild fish" AND "abnormalities"			1	https://drive.google.com/file/d/1XaY4eul-zuhPlOVAJfMXhfHK7bC7sfIw/view?usp=drive_link	Peters et al. 2007		1	0	NA	NA
551	Integrated chemical and biological analysis to explain estrogenic potency in bile extracts of red mullet (Mullus barbatus)	https://doi.org/10.1016/j.aquatox.2013.02.015	Aquatic Toxicology	"wild fish" AND "abnormalities"			1	https://drive.google.com/file/d/1TOiy7e10WeEbVfY77hxcgINankuZ4IOf/view?usp=drive_link	Martínez-Gómez et al. 2013		1	0	NA	NA
552	Parental gemfibrozil exposure impacts zebrafish F1 offspring, but not subsequent generations	https://doi.org/10.1016/j.aquatox.2019.04.020	Aquatic Toxicology	"wild fish" AND "abnormalities"			1	https://drive.google.com/file/d/1SbX0yeO9ypaKEQgOl4FuR9Xgo4_GpF2B/view?usp=drive_link	Fraz et al. 2019		1	0	NA	NA
553	Male zebrafish (Danio rerio) courtship behaviour resists the feminising effects of 17α-ethinyloestradiol—morphological sexual characteristics do not	https://doi.org/10.1016/j.aquatox.2008.02.003	Aquatic Toxicology	"wild fish" AND "abnormalities"			1	https://drive.google.com/file/d/1qvyH9riRRdOg2rtfmknh9Qw0YKkP6cMF/view?usp=drive_link	Larsen et al. 2008		1	0	NA	NA
554	Parental exposure to natural mixtures of POPs reduced embryo production and altered gene transcription in zebrafish embryos	https://doi.org/10.1016/j.aquatox.2012.08.019	Aquatic Toxicology	"wild fish" AND "abnormalities"	"wild fish" AND "injury"		2	https://drive.google.com/file/d/1zXXkpZ2EUr4wr3M-VKbR9ROlDjxYOGdI/view?usp=drive_link	Lyche et al. 2013		1	0	NA	NA
555	Histopathologic biomarkers in feral freshwater fish populations exposed to different types of contaminant stress	https://doi.org/10.1016/S0166-445X(96)00808-9	Aquatic Toxicology	"wild fish" AND "abnormalities"	"wild fish" AND "deformities"		2	https://drive.google.com/file/d/1j5-Sco2y0LBBFOETFmVKQZ262BezonjO/view?usp=drive_link	Teh 1997		1	1	0	NA
556	Progress and promises in toxicogenomics in aquatic toxicology: Is technical innovation driving scientific innovation?	https://doi.org/10.1016/j.aquatox.2011.06.008	Aquatic Toxicology	"wild fish" AND "abnormalities"			1	https://drive.google.com/file/d/16Zmf8Gi8XmjS3IS8rF0FiISKb18Q5tVn/view?usp=drive_link	Fent & Sumpter 2011	Review article	NA	NA	NA	NA
557	Effects of the planar PCB 3,3′,4,4′-tetrachlorobiphenyl (TCB) on ovarian development, plasma levels of sex steroid hormones and vitellogenin, and progeny survival in the white perch (Morone americana)	https://doi.org/10.1016/0166-445X(94)90044-2	Aquatic Toxicology	"wild fish" AND "abnormalities"			1	https://drive.google.com/file/d/1iuxWr1Glc7vfbsQLB0_wxX0g3wHaY19x/view?usp=drive_link	Monosson et al. 1994		1	0	NA	NA
558	Acute exposure to chlorpyrifos induces reversible changes in health parameters of Nile tilapia (Oreochromis niloticus)	https://doi.org/10.1016/j.aquatox.2018.02.001	Aquatic Toxicology	"wild fish" AND "abnormalities"			1	https://drive.google.com/file/d/1Vff-Tmu1JujPub23-6RPzmbHENI6sMN9/view?usp=drive_link	Zahran et al. 2018		1	0	NA	NA
559	Morphometric signatures of exposure to endocrine disrupting chemicals in zebrafish eleutheroembryos	https://doi.org/10.1016/j.aquatox.2019.105232	Aquatic Toxicology	"wild fish" AND "abnormalities"	"wild fish" AND "deformities"		2	https://drive.google.com/file/d/1SO29_wgGM6jjThYFS8iE82jixdlpM5mU/view?usp=drive_link	Martínez et al. 2019		1	0	NA	NA
560	Caging techniques for field exposures of fish to chemical contaminants	https://doi.org/10.1016/j.aquatox.2006.03.010	Aquatic Toxicology	"wild fish" AND "abnormalities"			1	https://drive.google.com/file/d/1YAtCiG9MKTSqd61cWz7OYvlM3haf4bm_/view?usp=drive_link	Oikari 2006	Review article	NA	NA	NA	NA
561	Non invasive high resolution in vivo imaging of α-naphthylisothiocyanate (ANIT) induced hepatobiliary toxicity in STII medaka	https://doi.org/10.1016/j.aquatox.2007.09.014	Aquatic Toxicology	"wild fish" AND "abnormalities"	"wild fish" AND "injury"		2	https://drive.google.com/file/d/1RihrAOQyFWTx1ZmGa8jgtRDCQ3wCIxbI/view?usp=drive_link	Hardman et al. 2008		1	0	NA	NA
562	Vertebral deformities and physiological effects in fourhorn sculpin (Myoxocephalus quadricornis) after long-term exposure to a simulated heavy metal-containing effluent	https://doi.org/10.1016/0166-445X(86)90010-X	Aquatic Toxicology	"wild fish" AND "abnormalities"	"wild fish" AND "deformities"		2	https://drive.google.com/file/d/1nAphPZpg0PGZcmrN4vzPQjBDM-cIl3HB/view?usp=drive_link	Bengtsson & Larsson 1986		1	0	NA	NA
563	Examination of the behavior and liver and thyroid histology of juvenile rainbow trout (Oncorhynchus mykiss) exposed to high dietary concentrations of C10-, C11-, C12- and C14-polychlorinated n-alkanes	https://doi.org/10.1016/S0166-445X(00)00172-7	Aquatic Toxicology	"wild fish" AND "abnormalities"			1	https://drive.google.com/file/d/1uZu5ERQzxhS_gM9fEREV5s-vhdzw5lJ3/view?usp=drive_link	Cooley et al. 2001		1	0	NA	NA
564	Isolation and characterization of two cytochrome P450 aromatase forms in killifish (Fundulus heteroclitus): Differential expression in fish from polluted and unpolluted environments	https://doi.org/10.1016/j.aquatox.2004.12.007	Aquatic Toxicology	"wild fish" AND "abnormalities"			1	https://drive.google.com/file/d/1k-a-P_fCdCS5_HSylnUjayOa_bTDhAMm/view?usp=drive_link	Greytak et al. 2005		1	0	NA	NA
565	Zebrafish sex differentiation and gonad development: A review on the impact of environmental factors	https://doi.org/10.1016/j.aquatox.2017.08.005	Aquatic Toxicology	"wild fish" AND "abnormalities"			1	https://drive.google.com/file/d/1jhEtmC0Fp4ztT8sHvBugAyrtlRvjQ8Jd/view?usp=drive_link	Santos et al. 2017	Review article	NA	NA	NA	NA
566	A transcriptomics-based biological framework for studying mechanisms of endocrine disruption in small fish species	https://doi.org/10.1016/j.aquatox.2010.02.021	Aquatic Toxicology	"wild fish" AND "abnormalities"			1	https://drive.google.com/file/d/1oVsjk9MnKczwl7V7Rb_YjPGhwYJcETSe/view?usp=drive_link	Wang et al. 2010		1	0	NA	NA
567	Examining waterborne and dietborne routes of exposure and their contribution to biological response patterns in fathead minnow (Pimephales promelas)	https://doi.org/10.1016/j.aquatox.2011.07.006	Aquatic Toxicology	"wild fish" AND "abnormalities"	"wild fish" AND "deformities"		2	https://drive.google.com/file/d/1ThNY5_oEs3wybdMcrFY1JvpsChGtH57p/view?usp=drive_link	Rozon-Ramilo et al. 2011		1	1	0	NA
568	Piscine macrophage aggregate parameters as health monitors: effect of age, sex, relative weight, season and site quality in largemouth bass (Micropterus salmoides)	https://doi.org/10.1016/0166-445X(87)90012-9	Aquatic Toxicology	"wild fish" AND "abnormalities"			1	https://drive.google.com/file/d/17votaCpU6V8QKB_-AynERbou3LzPMcuF/view?usp=drive_link	Blazer et al. 1987	Nuclear power plant wastewater pond	1	0	NA	NA
569	Multiple hormonal activities of UV filters and comparison of in vivo and in vitro estrogenic activity of ethyl-4-aminobenzoate in fish	https://doi.org/10.1016/j.aquatox.2006.06.016	Aquatic Toxicology	"wild fish" AND "abnormalities"			1	https://drive.google.com/file/d/1HS_ltN5skhoXgtB10_PIUTYGCiPa8ibI/view?usp=drive_link	Kunz & Fent 2006		1	0	NA	NA
570	Bioaccumulating substances and reproductive success in baltic flounder platichthys flesus	https://doi.org/10.1016/0166-445X(81)90032-1	Aquatic Toxicology	"wild fish" AND "abnormalities"			1	https://drive.google.com/file/d/1hI8tgZu26KJfB326hG4BmYzaaGpD1h5A/view?usp=drive_link	Von Westernhagen et al. 1981		1	0	NA	NA
571	Olfactory toxicity in fishes	https://doi.org/10.1016/j.aquatox.2009.09.019	Aquatic Toxicology	"wild fish" AND "abnormalities"	"wild fish" AND "injury"		2	https://drive.google.com/file/d/1y6lugabtyRZy-5sEXiZeJSkKsR5q8voN/view?usp=drive_link	Tierney et al. 2010	Review article	NA	NA	NA	NA
577	Molecular mechanisms and tissue targets of brominated flame retardants, BDE-47 and TBBPA, in embryo-larval life stages of zebrafish (Danio rerio)	https://doi.org/10.1016/j.aquatox.2019.01.022	Aquatic Toxicology	"wild fish" AND "deformities"	"wild fish" AND "injury"		2	https://drive.google.com/file/d/1admfCF3mIerkM65bIkUGbm-9rSbowuJG/view?usp=drive_link	Parsons et al. 2019		1	0	NA	NA
578	Developmental exposure to environmentally relevant concentrations of bifenthrin alters transcription of mTOR and ryanodine receptor-dependent signaling molecules and impairs predator avoidance behavior across early life stages in inland silversides (Menidia beryllina)	https://doi.org/10.1016/j.aquatox.2018.10.014	Aquatic Toxicology	"wild fish" AND "deformities"			1	https://drive.google.com/file/d/1qy2sLIO6PpRlCDdsuGvK5o0qO2gIeKDB/view?usp=drive_link	Frank et al. 2019		1	0	NA	NA
582	Applicability of the TCDD-TEQ approach to predict sublethal embryotoxicity in Fundulus heteroclitus	https://doi.org/10.1016/j.aquatox.2014.02.002	Aquatic Toxicology	"wild fish" AND "deformities"			1	https://drive.google.com/file/d/1Eg56eYQNG2BUapo50DJ_2jdl_aS6D72E/view?usp=drive_link	Rigaud et al. 2014		1	0	NA	NA
583	The effects of copper and benzo[a]pyrene on retinoids and reproduction in zebrafish	https://doi.org/10.1016/j.aquatox.2007.03.001	Aquatic Toxicology	"wild fish" AND "deformities"			1	https://drive.google.com/file/d/1U6p-SX0rUYbd_P4_m8I-WS935Wo7mNnV/view?usp=drive_link	Alsop et al. 2007		1	0	NA	NA
585	Expression dynamics of genes in the hypothalamic-pituitary-thyroid (HPT) cascade and their responses to 3,3′,5-triiodo-l-thyronine (T3) highlights potential vulnerability to thyroid-disrupting chemicals in zebrafish (Danio rerio) embryo-larvae	https://doi.org/10.1016/j.aquatox.2020.105547	Aquatic Toxicology	"wild fish" AND "deformities"			1	https://drive.google.com/file/d/1GIzM09GeTCrhMxlZaT3az7bv-1O1HZqj/view?usp=drive_link	Parsons et al. 2020		1	0	NA	NA
586	Differential gene expression and biomarkers in zebrafish (Danio rerio) following exposure to produced water components	https://doi.org/10.1016/j.aquatox.2008.08.020	Aquatic Toxicology	"wild fish" AND "deformities"			1	https://drive.google.com/file/d/1FXZAETdgfha1Buvnkdx7RnTncWvn7-RX/view?usp=drive_link	Holth et al. 2008		1	0	NA	NA
589	Chronic exposure of 2,2′,4,4′-tetrabromodiphenyl ether (PBDE-47) alters locomotion behavior in juvenile zebrafish (Danio rerio)	https://doi.org/10.1016/j.aquatox.2010.03.012	Aquatic Toxicology	"wild fish" AND "deformities"			1	https://drive.google.com/file/d/14bnQOkmdDPNFaEP4RWuojedDcnfeXC9Q/view?usp=drive_link	Chou et al. 2010		1	0	NA	NA
596	Predator avoidance performance of larval fathead minnows (Pimephales promelas) following short-term exposure to estrogen mixtures	https://doi.org/10.1016/j.aquatox.2008.12.002	Aquatic Toxicology	"wild fish" AND "deformities"			1	https://drive.google.com/file/d/1lGCUvcoooyQpYpQR0HPuyPAHmNo9ILaI/view?usp=drive_link	McGee et al. 2009		1	0	NA	NA
597	Subcellular partitioning of metals and metalloids (As, Cd, Cu, Se and Zn) in liver and gonads of wild white suckers (Catostomus commersonii) collected downstream from a mining operation	https://doi.org/10.1016/j.aquatox.2018.07.001	Aquatic Toxicology	"wild fish" AND "deformities"			1	https://drive.google.com/file/d/1B9yra1K40cPglo2bZqLAEWy5-rGkGh5K/view?usp=drive_link	Urien et al. 2018		1	1	0	NA
598	In vitro response to ACTH of the interrenal tissue of rainbow trout (Oncorhynchus mykiss) exposed to cadmium	https://doi.org/10.1016/S0166-445X(98)00042-3	Aquatic Toxicology	"wild fish" AND "deformities"			1	https://drive.google.com/file/d/1XX1DxYSvSIVsuUc90WmowE6DJ_R9L-ii/view?usp=drive_link	Brodeur et al. 1998		1	0	NA	NA
604	Long-term food-exposure of zebrafish to PCB mixtures mimicking some environmental situations induces ovary pathology and impairs reproduction ability	https://doi.org/10.1016/j.aquatox.2011.06.021	Aquatic Toxicology	"wild fish" AND "deformities"			1	https://drive.google.com/file/d/1A_xdiHwo1drpzy4bSJuAqlqwyE1EhL78/view?usp=drive_link	Daouk et al. 2011		1	0	NA	NA
605	Selenium and mercury have a synergistic negative effect on fish reproduction	https://doi.org/10.1016/j.aquatox.2014.01.020	Aquatic Toxicology	"wild fish" AND "deformities"			1	https://drive.google.com/file/d/1aLL4CRDdRO2vnTiyyyBLfbpL0S8_o2lb/view?usp=drive_link	Penglase et al. 2014		1	0	NA	NA
606	Effects of hexazinone and atrazine on the physiology and endocrinology of smolt development in Atlantic salmon	https://doi.org/10.1016/j.aquatox.2007.05.011	Aquatic Toxicology	"wild fish" AND "deformities"			1	https://drive.google.com/file/d/1znNoQchpgkgnDMz6e1bmFMoWNSp3_Gp2/view?usp=drive_link	Nieves-Puigdoller et al. 2007		1	0	NA	NA
612	Histopathological evaluation of Atlantic tomcod (Microgadus tomcod) collected at estuarine sites receiving pulp and paper mill effluent	https://doi.org/10.1016/S0166-445X(98)00085-X	Aquatic Toxicology	"wild fish" AND "deformities"			1	https://drive.google.com/file/d/1k2T_m5Fc7eJ-xByNle7edNLDNVq0N5la/view?usp=drive_link	Couillard et al. 1999		1	0	NA	NA
613	Cardiometabolic response of juvenile rainbow trout exposed to dietary selenomethionine	https://doi.org/10.1016/j.aquatox.2018.02.022	Aquatic Toxicology	"wild fish" AND "deformities"			1	https://drive.google.com/file/d/1A-KpIBEqzr38EIP1FUtZapRPHPpxaoIO/view?usp=drive_link	Pettem et al. 2018		1	0	NA	NA
617	Effect of contaminants of emerging concern on liver mitochondrial function in Chinook salmon	https://doi.org/10.1016/j.aquatox.2017.06.011	Aquatic Toxicology	"wild fish" AND "injury"			1	https://drive.google.com/file/d/1V3ksWZ7gQlObOOcYSFvfzyRD4i00A-7l/view?usp=drive_link	Yeh et al. 2017		1	0	NA	NA
618	Effects of cadmium on olfactory mediated behaviors and molecular biomarkers in coho salmon (Oncorhynchus kisutch)	https://doi.org/10.1016/j.aquatox.2013.06.010	Aquatic Toxicology	"wild fish" AND "injury"			1	https://drive.google.com/file/d/1tIo-9I1x-qVwUM8emSG4DGTBjcODTH-B/view?usp=drive_link	Williams & Gallagher 2013		1	1	0	NA
619	Effects of ozonated sewage effluent on reproduction and behavioral endpoints in zebrafish (Danio rerio)	https://doi.org/10.1016/j.aquatox.2018.04.014	Aquatic Toxicology	"wild fish" AND "injury"			1	https://drive.google.com/file/d/1jUDI6nmpEQ2J2odBrVZB6_CsaKGrb0zd/view?usp=drive_link	Pohl et al. 2018		1	0	NA	NA
620	Comparative effects of cadmium, zinc, arsenic and chromium on olfactory-mediated neurobehavior and gene expression in larval zebrafish (Danio rerio)	https://doi.org/10.1016/j.aquatox.2018.05.016	Aquatic Toxicology	"wild fish" AND "injury"			1	https://drive.google.com/file/d/1_c18r5IHPML3yjLFiI0bEzhxO7ovQwej/view?usp=drive_link	Heffern et al. 2018		1	0	NA	NA
621	The gender-specific risk to liver toxicity and cancer of flounder (Platichthys flesus (L.)) at the German Wadden Sea coast	https://doi.org/10.1016/j.aquatox.2004.07.002	Aquatic Toxicology	"wild fish" AND "injury"			1	https://drive.google.com/file/d/1-iHphHnpJzeIdShdXAfdFDYfxw_XllX2/view?usp=drive_link	Koehler 2004		1	1	0	NA
623	Cadmium bound to metal rich granules and exoskeleton from Gammarus pulex causes increased gut lipid peroxidation in zebrafish following single dietary exposure	https://doi.org/10.1016/j.aquatox.2009.10.010	Aquatic Toxicology	"wild fish" AND "injury"			1	https://drive.google.com/file/d/1qZkljxxSHMFf9vMJWD5dOdjgPDMgRKuY/view?usp=drive_link	Khan et al. 2010		1	0	NA	NA
625	Graphene nanoplatelets spontaneously translocate into the cytosol and physically interact with cellular organelles in the fish cell line PLHC-1	https://doi.org/10.1016/j.aquatox.2014.02.016	Aquatic Toxicology	"wild fish" AND "injury"			1	https://drive.google.com/file/d/1Kk-BMjb5CT0amuslKx79GMgBMQTRn3qj/view?usp=drive_link	Todisco et al. 2023		1	0	NA	NA
626	Putative high-level toxicity pathways based on evidence of brevetoxin immunotoxicity in marine fauna	https://doi.org/10.1016/j.aquatox.2022.106298	Aquatic Toxicology	"wild fish" AND "injury"			1	https://drive.google.com/file/d/1S4A7FmALTHUhRDdaNMoXh6TbVtYSKcei/view?usp=drive_link	Brammer-Robbins et al. 2022	Review article	NA	NA	NA	NA
627	Bioconcentration, metabolism, and biomarker responses in marine medaka (Oryzias melastigma) exposed to sulfamethazine	https://doi.org/10.1016/j.aquatox.2016.10.026	Aquatic Toxicology	"wild fish" AND "injury"			1	https://drive.google.com/file/d/1XHUx3U3O8CsYuklmiLAc0fcQWC84Vyzf/view?usp=drive_link	Zhao et al. 2016		1	0	NA	NA
630	Assessing the potential for trace organic contaminants commonly found in Australian rivers to induce vitellogenin in the native rainbowfish (Melanotaenia fluviatilis) and the introduced mosquitofish (Gambusia holbrooki)	https://doi.org/10.1016/j.aquatox.2017.02.008	Aquatic Toxicology	"wild fish" AND "injury"			1	https://drive.google.com/file/d/1VIef_WNLhvfFX7BhkiBtdVdjbXdIPyhP/view?usp=drive_link	Scott et al. 2017		1	0	NA	NA
631	Expression of CYP1C1 and CYP1A in Fundulus heteroclitus during PAH-induced carcinogenesis	https://doi.org/10.1016/j.aquatox.2010.06.002	Aquatic Toxicology	"wild fish" AND "injury"			1	https://drive.google.com/file/d/1JH7UlJBgG5rB-3KWl0DANm7qH4k2-aee/view?usp=drive_link	Wang et al. 2010		1	0	NA	NA
635	The pH-dependent toxicity of triclosan on developing zebrafish (Danio rerio) embryos using metabolomics	https://doi.org/10.1016/j.aquatox.2020.105560	Aquatic Toxicology	"wild fish" AND "injury"			1	https://drive.google.com/file/d/1P6bbtxX9UJKEq1-IA2DsG1misRRYFCRz/view?usp=drive_link	Fu & Bae 2020		1	0	NA	NA
640	An ‘omics approach to investigate the growth effects of environmentally relevant concentrations of guanylurea exposure on Japanese medaka (Oryzias latipes)	https://doi.org/10.1016/j.aquatox.2021.105761	Aquatic Toxicology	"wild fish" AND "injury"			1	https://drive.google.com/file/d/1EAF0lgv_rMCD1C8h8-SKjAnYsH3wCWMW/view?usp=drive_link	Ussery et al. 2021		1	0	NA	NA
641	Liver proteome response of largemouth bass (Micropterus salmoides) exposed to several environmental contaminants: Potential insights into biomarker development	https://doi.org/10.1016/j.aquatox.2009.08.002	Aquatic Toxicology	"wild fish" AND "injury"			1	https://drive.google.com/file/d/1T87_xflZFMgrglgmAOIJQTQ3J2_vMhXb/view?usp=drive_link	Sanchez et al. 2009		1	0	NA	NA
642	Global transcriptome analysis of Atlantic cod (Gadus morhua) liver after in vivo methylmercury exposure suggests effects on energy metabolism pathways	https://doi.org/10.1016/j.aquatox.2012.09.013	Aquatic Toxicology	"wild fish" AND "injury"			1	https://drive.google.com/file/d/1E0lPkLg1onCqME_2ncTF24Nd5ORHdFkX/view?usp=drive_link	Yadetie et al. 2013		1	0	NA	NA
646	Biomonitoring of perfluorochemicals and toxicity to the downstream fish community of Etobicoke Creek following deployment of aqueous film-forming foam	https://doi.org/10.1016/j.aquatox.2010.02.005	Aquatic Toxicology	"wild fish" AND "injury"			1	https://drive.google.com/file/d/1Qn14gRM4B1fAjdXcjpFSkm9PReaPxOXG/view?usp=drive_link	Oakes et al. 2010		1	1	0	NA
648	Improved flatfish health following remediation of a PAH-contaminated site in Eagle Harbor, Washington	https://doi.org/10.1016/j.aquatox.2008.05.005	Aquatic Toxicology	"wild fish" AND "injury"			1	https://drive.google.com/file/d/12_pq8aR9ZBe1r6DhVh-ryXiXJEOAubKk/view?usp=drive_link	Myers et al. 2008		1	1	0	NA

## Sheet: Unique_search_hits_without_code
Search_results_order	Title	DOI	Journal	Search_term_1	Search_term_2	Search_term_3	Number_of_occurances_across_search_terms	Google_Drive_URL	Author_and_year	Notes	Fish	Free-living	Observational_frequency_data_on_injuries_or_deformities	Visible	Included	Species	Ontogeny_stage	Injury_or_deformity	Type_of_injury_or_deformity	Percent_injury_or_deformity_description	Disturbance_explicitly_referenced_or_can_be_inferred	Method	Mortality_data
1	Disease ecology of wild fish: opportunities and challenges for linking infection metrics with behaviour, condition, and survival	https://doi.org/10.1139/cjfas-2020-0315	Canadian Journal of Fisheries and Aquatic Sciences	"wild fish" AND "abnormalities"			1		Chapman et al. 2021	Review article	NA	NA	NA	NA
2	First Record of Bacterial Kidney Disease in an Apparently Wild Salmonid in British Columbia	https://doi.org/10.1139/f73-249	Canadian Journal of Fisheries and Aquatic Sciences	"wild fish" AND "abnormalities"			1	https://drive.google.com/file/d/1Pq7yj4NcQuPSZHKsTnZlGCLP5rPnS-ev/view?usp=drive_link	Evelyn et al. 1973		1	1	1	0
3	Reproductive interactions between fugitive farmed and wild Atlantic cod (Gadus morhua) in the field	https://doi.org/10.1139/F10-066	Canadian Journal of Fisheries and Aquatic Sciences	"wild fish" AND "abnormalities"			1	https://drive.google.com/file/d/1nZYVP8EYMoXT1LSj3UEaZn_QdegMjkz8/view?usp=drive_link	Meager et al. 2010		1	1	0	NA
4	Latitudinal variation in vertebrate number has a genetic basis in the Atlantic silverside, Menidia menidia	https://doi.org/10.1139/f97-084	Canadian Journal of Fisheries and Aquatic Sciences	"wild fish" AND "abnormalities"			1	https://drive.google.com/file/d/1Mik5Sfrgk6jIs0E9nd-aqLgAZbv28h_z/view?usp=drive_link	Billerbeck et al. 1997		1	1	0	NA
5	Elemental signatures in otoliths of hatchery rainbow trout (Oncorhynchus mykiss): distinctiveness and utility for detecting origins and movement	https://doi.org/10.1139/F09-015	Canadian Journal of Fisheries and Aquatic Sciences	"wild fish" AND "abnormalities"			1		Gibson-Reinemer et al. 2009		1	0	NA	NA
6	LETTERS AND COMMENTS/LETTERS ET COMMENTAIRES	https://doi.org/10.1139/f93-178	Canadian Journal of Fisheries and Aquatic Sciences	"wild fish" AND "abnormalities"	"wild fish" AND "injury"	"wild fish" AND "deformities"	3		NA	Not empirical	NA	NA	NA	NA
7	Impact of Pulse Exposure to Methoxychlor on Flagfish (Jordanella floridae) Over One Reproductive Cycle	https://doi.org/10.1139/f86-174	Canadian Journal of Fisheries and Aquatic Sciences	"wild fish" AND "abnormalities"			1	https://drive.google.com/file/d/1JE2-PJXBm3sc8in30gMQmUxS0zYXXx8H/view?usp=drive_link	Holdway & Dixon 1986		1	0	NA	NA
8	Impact of Bleached Kraft Mill Effluent on Population Characteristics, Liver MFO Activity, and Serum Steroid Levels of a Lake Superior White Sucker (Catostomus commersoni) Population	https://doi.org/10.1139/f91-164	Canadian Journal of Fisheries and Aquatic Sciences	"wild fish" AND "abnormalities"	"wild fish" AND "deformities"		2	https://drive.google.com/file/d/1Bb2m0vcVgFKfFQraYjxJYy2N7BlL_opT/view?usp=drive_link	Munkittrick et al. 1991		1	1	0	NA
9	Assessment of the Piscine Micronucleus Test as an in situ Biological indicator of Chemical Contaminant Effects	https://doi.org/10.1139/f90-237	Canadian Journal of Fisheries and Aquatic Sciences	"wild fish" AND "abnormalities"			1	https://drive.google.com/file/d/1d5XsM2YlRfi00si7yqVwp1ISWlG2ZZ05/view?usp=drive_link	Carrasco et al. 1990		1	1	0	NA
10	Tri- and Tetra-Chloroveratrole, Metabolites Produced by Bacterial O-Methylation of Tri- and Tetra-Chloroguaiacol: An Assessment of Their Bioconcentration Potential and Their Effects on Fish Reproduction	https://doi.org/10.1139/f84-185	Canadian Journal of Fisheries and Aquatic Sciences	"wild fish" AND "abnormalities"	"wild fish" AND "deformities"		2	https://drive.google.com/file/d/1DQ-Doj96rZuqbVC5GJ2L1VeF2kBrj_8t/view?usp=drive_link	Neilson et al. 1984		1	1	0	NA
11	Induction of Foci of Cellular Alteration and Other Hepatic Lesions in English sole (Patophrys vetulus) Exposed to an Extract of an Urban Marine Sediment	https://doi.org/10.1139/f91-207	Canadian Journal of Fisheries and Aquatic Sciences	"wild fish" AND "abnormalities"			1	https://drive.google.com/file/d/1VX4NHQmadUlkJwS91YxiB01KRzZGQ067/view?usp=drive_link	Schiewe et al. 1991		1	0	NA	NA
12	Differences in egg quantity and quality among hatchery- and wild-origin Chinook salmon (Oncorhynchus tshawytscha)	https://doi.org/10.1139/cjfas-2015-0083	Canadian Journal of Fisheries and Aquatic Sciences	"wild fish" AND "abnormalities"			1	https://drive.google.com/file/d/1dJvXkYRIhaBFEvGk0S6Zb2gDpH6GJHfF/view?usp=drive_link	Haring et al. 2016		1	1	0	NA
13	Study of Haematractidium scombri in Atlantic Mackerel, Scomber scombrus	https://doi.org/10.1139/f80-109	Canadian Journal of Fisheries and Aquatic Sciences	"wild fish" AND "abnormalities"			1	https://drive.google.com/file/d/1WufHkUmN_LVVZi3csV--ITWe0ocNhFLo/view?usp=drive_link	MacLean 1980		1	1	0	NA
14	Chemical Analysis of Muscle from Walleye (Stizostedion vitreum vitreum) with Myofibrogranuloma, a Chronic Myopathy	https://doi.org/10.1139/f87-171	Canadian Journal of Fisheries and Aquatic Sciences	"wild fish" AND "abnormalities"	"wild fish" AND "injury"		2	https://drive.google.com/file/d/1lxdQnwsvjVjoxkL8SVwX0M0f2ZFn2swB/view?usp=drive_link	Kelly et al. 1987		1	1	0	NA
15	Parvicapsula minibicornis infections in gill and kidney and the premature mortality of adult sockeye salmon (Oncorhynchus nerka) from Cultus Lake, British Columbia	https://doi.org/10.1139/F10-017	Canadian Journal of Fisheries and Aquatic Sciences	"wild fish" AND "abnormalities"			1	https://drive.google.com/file/d/12RCoo27f6QWBybmYhu-80dB90ANFezTH/view?usp=drive_link	Bradford et al. 2010		1	1	1	0
16	Histopathology and cytogenetic evaluation of Pacific herring larvae exposed to petroleum hydrocarbons in the laboratory or in Prince William Sound, Alaska, after the Exxon Valdez oil spill	https://doi.org/10.1139/f97-091	Canadian Journal of Fisheries and Aquatic Sciences	"wild fish" AND "abnormalities"	"wild fish" AND "deformities"		2	https://drive.google.com/file/d/1jj0rM50JxGJbXTW8Gw_QuL3JJZ7A5rmD/view?usp=drive_link	Marty et al. 1997		1	1	1	1	1	Clupea pallasii	Juvenile	Deformity	Ascites (accumulation of fluid around viscera within the body cavity)	16% (16 out of 100, oil spill sites), 1.031% (1 out of 97, uncontaminated sites)	Yes (oil spill vs. no oil spill)	Trawling	No (although relevant data on mortality from other studies is discussed)
17	Weak effects of a microsporidian parasite on mottled sculpin in Michigan streams	https://doi.org/10.1139/cjfas-2013-0545	Canadian Journal of Fisheries and Aquatic Sciences	"wild fish" AND "abnormalities"			1	https://drive.google.com/file/d/1uD3Qa9PithV-lg4A1-fnSpt0FDdeKrkb/view?usp=drive_link	Homola et al. 2014	"Infection was evident through external observation of the ventral midsection in 32.1% of fish that were found to be infected following dissection. No fish that appeared to be infected during external examination were found to be uninfected during necropsy."	1	1	1	1	1	Cottus bairdii	Juvenile and adult (1 year of age and up)	Injury	Xenomas (growth under ventral epidermis caused by 'Glugea' microsporidian infection)	9% (28.04% of all fish were infected according to Table 2, and 32.1% of those were externally identified)	No	Unspecified (caught and euthanized)	Yes
18	The effects of oxygen depletion due to upwelling groundwater on the posthatch fitness of Atlantic salmon (Salmo salar)	https://doi.org/10.1139/cjfas-2016-0189	Canadian Journal of Fisheries and Aquatic Sciences	"wild fish" AND "abnormalities"	"wild fish" AND "deformities"		2	https://drive.google.com/file/d/1DSpYaCrQQ_cbMsU8l2KgyX0E83i5ucfT/view?usp=drive_link	Bloomer et al. 2016		1	0	NA	NA
19	The trouble with salmon: relating pollutant exposure to toxic effect in species with transformational life histories and lengthy migrations	https://doi.org/10.1139/cjfas-2012-0540	Canadian Journal of Fisheries and Aquatic Sciences	"wild fish" AND "abnormalities"	"wild fish" AND "injury"	"wild fish" AND "deformities"	3	https://drive.google.com/file/d/1wFBlteh-OaOA8YOgFcJzavl34pKdqUNu/view?usp=drive_link	Ross et al. 2013	Review article	NA	NA	NA	NA
20	Long-Term Effects of Methylmercuric Chloride on Three Generations of Brook Trout (Salvelinus fontinalis): Toxicity, Accumulation, Distribution, and Elimination	https://doi.org/10.1139/f76-324	Canadian Journal of Fisheries and Aquatic Sciences	"wild fish" AND "abnormalities"	"wild fish" AND "deformities"		2	https://drive.google.com/file/d/1UXhdx4PLIwe7qFoKrQb1fhWnHDOceO_x/view?usp=drive_link	McKim et al. 1976		1	0	NA	NA
21	INDEX TO PUBLICATIONS FOR 1971	https://doi.org/10.1139/f71-293	Canadian Journal of Fisheries and Aquatic Sciences	"wild fish" AND "abnormalities"	"wild fish" AND "deformities"		2		NA	Not empirical	NA	NA	NA	NA
22	Assessment of Fin Erosion by Comparison of Relative Fin Length in Hatchery and Wild Trout in Utah	https://doi.org/10.1139/f94-064	Canadian Journal of Fisheries and Aquatic Sciences	"wild fish" AND "deformities"			1	https://drive.google.com/file/d/1-zWPBHiAC4k5qZOPzyuIV_h2Zf5FhQ4k/view?usp=drive_link	Bosakowski & Wagner 1994	Relative fin length is measured but whether any of the wild fish had experienced fin erosion is not explored	1	1	0	NA
23	Whirling disease in the Crowsnest River: an emerging threat to wild salmonids in Alberta	https://doi.org/10.1139/cjfas-2020-0484	Canadian Journal of Fisheries and Aquatic Sciences	"wild fish" AND "deformities"			1	https://drive.google.com/file/d/1j_8nKva_g6SECdMBxVZ3Ljao8JH6gFq4/view?usp=drive_link	James et al. 2021	Specifically studied a disease outbreak, so possibly not representative for other populations	1	1	1	1	1	Oncorhynchus mykiss	Juvenile and adult	Injury	Clinical signs of whirling disease, e.g., black tail, spinal deformities, shortened opercula	39.4% (average across sites for which data on clinical signs was reported, see Table 1. The percentages for the individual sites were the following: 8% of 32 individuals, 19% of 32 individuals, 36% of 45 individuals, 84% of 31 individuals, and 50% of 4 individuals)	No	Electrofishing	No
25	Comparative Life History Characteristics of Hatchery and Wild Steelhead Trout (Salmo gairdneri) of Summer and Winter Races in the Kalama River, Washington	https://doi.org/10.1139/f86-173	Canadian Journal of Fisheries and Aquatic Sciences	"wild fish" AND "deformities"			1	https://drive.google.com/file/d/136r3VJ7xw2V39lcHcxiZ71R3Wpm9B4OO/view?usp=drive_link	Leider et al. 1986		1	1	0	NA
26	Fin erosion and injuries in relation to adult recapture rates in cultured smolts of Atlantic salmon and brown trout	https://doi.org/10.1139/cjfas-2012-0247	Canadian Journal of Fisheries and Aquatic Sciences	"wild fish" AND "deformities"	"wild fish" AND "injury"		2	https://drive.google.com/file/d/1VaphmkCdpnEJV9A_y2dZ-cgYpIVqGlyf/view?usp=drive_link	Petersson et al. 2013	Injuries likely sustained in captive environment	1	0	NA	NA
27	Atlantic salmon of wild and hatchery origin have different migration patterns	https://doi.org/10.1139/cjfas-2022-0120	Canadian Journal of Fisheries and Aquatic Sciences	"wild fish" AND "deformities"			1	https://drive.google.com/file/d/1IDZjneUPv9OgzHiGzil4yNKvIvOdXIwZ/view?usp=drive_link	Nilsen et al. 2023		1	1	0	NA
30	A Skeletal Deformity of Northern Pike (Esox lucius) Related to Pulp Mill Effluents	https://doi.org/10.1139/f92-020	Canadian Journal of Fisheries and Aquatic Sciences	"wild fish" AND "deformities"			1	https://drive.google.com/file/d/1HiJpIs2Lj6hy-dItV95cnHAl6PHbT2dH/view?usp=drive_link	Lindesjöö & Thulin 1992		1	1	1	1	1	Esox lucius	Juvenile and adult	Deformity	Skull deformity (bent jaws)	1.3% on average in unaffected reference areas, and 25.6% on average in affected areas, as assessed using the software xyscan on Figure 5	Yes (mill effluent vs. no mill effluent)	Caught with nets	No
31	Life in captivity: varied behavioural responses to novel setting and food types in first-generation hybrids of farmed and wild juvenile Chinook salmon (Oncorhynchus tshawytscha)	https://doi.org/10.1139/cjfas-2018-0311	Canadian Journal of Fisheries and Aquatic Sciences	"wild fish" AND "deformities"			1	https://drive.google.com/file/d/1B6sOaIuDb4mXbQPfcg4unnXySJNPXiXn/view?usp=drive_link	Janisse et al. 2019		1	0	NA	NA
32	Effects of stock, coded-wire tagging, and transplant on straying of pink salmon (Oncorhynchus gorbuscha) in southeastern Alaska	https://doi.org/10.1139/f00-163	Canadian Journal of Fisheries and Aquatic Sciences	"wild fish" AND "deformities"			1	https://drive.google.com/file/d/1EWnb1gqltr8QJVQIg_YQmJOihbyZQVnK/view?usp=drive_link	Thedinga et al. 2000		1	1	0	NA
33	Correlations between pathological changes and chemical contamination in American eels, Anguilla rostrata, from the St. Lawrence River	https://doi.org/10.1139/f97-097	Canadian Journal of Fisheries and Aquatic Sciences	"wild fish" AND "deformities"			1	https://drive.google.com/file/d/1QCc35RcnLwFF4xy2ZAULrKw5ZRWeX8Cl/view?usp=drive_link	Couillard et al. 1997		1	1	1	1	1	Anguilla rostrata	Adult	Deformity and injury	Vertebral malformations (kyphosis and scoliosis, damage to caudal fin, external parasites.	Vertebral malformations at the polluted site: 1.9% (9 of 473). Incomplete caudal fin at the polluted site: 1.5% (7 out of 473).	Yes, one of the two sites was polluted according to the authors (e.g., by organochlorine pesticides and mercury). Deformities were positively associated with pollution, the prevalence of external parasites was negatively associated with pollution.	Traps set by fishermen, bought and transfered alive to researchers	No
34	Selenium incorporation in fish otoliths: effects of selenium and mercury from the water	https://doi.org/10.1139/F10-070	Canadian Journal of Fisheries and Aquatic Sciences	"wild fish" AND "deformities"			1	https://drive.google.com/file/d/10k9kJfXuxfeDh0C0mNUiwKfwhJ9XPRc6/view?usp=drive_link	Lochet et al. 2010		1	0	NA	NA
39	Babine Lake Sockeye Salmon (Oncorhynchus nerka) Enhancement Program: Testing some Major Assumptions	https://doi.org/10.1139/f84-007	Canadian Journal of Fisheries and Aquatic Sciences	"wild fish" AND "deformities"			1	https://drive.google.com/file/d/1UX8bFUEa8MmJYuoWIqX_I5Lw6FhLfkX3/view?usp=drive_link	McDonald & Hume 1984		1	1	1	1	1	Oncorhynchus nerka	Juvenile	Deformity and/or injury	Pelvic fins missing	Missing one or both pelvic fins: 0.04% (32 out of 81733)	No	Purse seining	No
41	Behavioural and heart rate responses to predation risk in wild and domesticated Atlantic salmon	https://doi.org/10.1139/f01-025	Canadian Journal of Fisheries and Aquatic Sciences	"wild fish" AND "injury"			1	https://drive.google.com/file/d/1GNqO7lHSYE81bWA_mkttjLxlxJ0fYxUw/view?usp=drive_link	Johnsson et al. 2001		1	0	NA	NA
42	Social dominance, growth, and habitat use of age-0 steelhead (Oncorhynchus mykiss) grown in enriched and conventional hatchery rearing environments	https://doi.org/10.1139/f99-288	Canadian Journal of Fisheries and Aquatic Sciences	"wild fish" AND "injury"			1	https://drive.google.com/file/d/1DMx38AQyrANQLLJt7PB3Z3XENT0bOj0J/view?usp=drive_link	Berejikian et al. 2000		1	0	NA	NA
43	Capture technique and fish personality: angling targets timid bluegill sunfish, Lepomis macrochirus	https://doi.org/10.1139/f2011-019	Canadian Journal of Fisheries and Aquatic Sciences	"wild fish" AND "injury"			1	https://drive.google.com/file/d/1LUwpwpQgMPPd538Wvq7reyunOQvY1S9a/view?usp=drive_link	Wilson et al. 2011		1	0	NA	NA
44	Infections, fisheries capture, temperature, and host responses: multistressor influences on survival and behaviour of adult Chinook salmon	https://doi.org/10.1139/cjfas-2017-0491	Canadian Journal of Fisheries and Aquatic Sciences	"wild fish" AND "injury"			1	https://drive.google.com/file/d/164CmmALc9DzdyEZpYSMrgEWu2Zyyc3Y9/view?usp=drive_link	Teffer et al. 2018		1	0	NA	NA
45	Behavioural effects in juvenile brown trout in response to parental angling selection	https://doi.org/10.1139/cjfas-2018-0424	Canadian Journal of Fisheries and Aquatic Sciences	"wild fish" AND "injury"			1	https://drive.google.com/file/d/1_cBi1NAJhf29R3w5wDd4X-4YigMS3KDP/view?usp=drive_link	Alioravainen et al. 2020		1	0	NA	NA
48	Evaluation of management factors affecting the relative success of a brook trout eradication program using YY male fish and electrofishing suppression	https://doi.org/10.1139/cjfas-2020-0433	Canadian Journal of Fisheries and Aquatic Sciences	"wild fish" AND "injury"			1	https://drive.google.com/file/d/1nPZmKYPaGK1X10y_YMrqWJ6JdsVQDUkX/view?usp=drive_link	Day et al. 2021	Not empirical (modelling-based study)	1	0	NA	NA
49	Male competition and breeding success in captively reared and wild coho salmon (Oncorhynchus kisutch)	https://doi.org/10.1139/f01-039	Canadian Journal of Fisheries and Aquatic Sciences	"wild fish" AND "injury"			1	https://drive.google.com/file/d/1l8B20ieRoIMLk_RXaQhDkL3RxYBNbBPU/view?usp=drive_link	Berejikian et al. 2001		1	0	NA	NA
50	Heritability of fluctuating asymmetry for multiple traits in chinook salmon (Oncorhynchus tshawytscha)	https://doi.org/10.1139/f00-190	Canadian Journal of Fisheries and Aquatic Sciences	"wild fish" AND "injury"			1	https://drive.google.com/file/d/1Fwekkkol5K74_QZPDijs1qX4VoicOhW2/view?usp=drive_link	Bryden & Heath 2000		1	0	NA	NA
51	Catchment-wide survival of wild- and hatchery-reared Atlantic salmon smolts in a changing system	https://doi.org/10.1139/cjfas-2014-0573	Canadian Journal of Fisheries and Aquatic Sciences	"wild fish" AND "injury"			1	https://drive.google.com/file/d/1JWNN_wwKUnCTMuzKa23GNpFA-dD-9iF5/view?usp=drive_link	Stich et al. 2015		1	1	0	NA
52	Electrophoretic Patterns of Blood Serum Proteins from Rainbow Trout (Salmo gairdneri)	https://doi.org/10.1139/f67-177	Canadian Journal of Fisheries and Aquatic Sciences	"wild fish" AND "injury"			1	https://drive.google.com/file/d/1GNsaHzUw7ec0SivuGT2CED_dtRPOV3Hx/view?usp=drive_link	Thurston 1967		1	0	NA	NA
53	Current velocity and injection of GnRHa affect reproductive behavior and body composition of captively reared offspring of wild chinook salmon (Oncorhynchus tshawytscha)	https://doi.org/10.1139/f03-056	Canadian Journal of Fisheries and Aquatic Sciences	"wild fish" AND "injury"			1	https://drive.google.com/file/d/1-7mSfLLCCZuwEyhg3PxzpVdUeV_WvM0n/view?usp=drive_link	Berejikian et al. 2003		1	0	NA	NA
54	Trends in wild adult steelhead (Oncorhynchus mykiss) abundance for coastal regions of British Columbia support the variable marine survival hypothesis	https://doi.org/10.1139/f99-254	Canadian Journal of Fisheries and Aquatic Sciences	"wild fish" AND "injury"			1	https://drive.google.com/file/d/1UZq8_7LAMIs46Fh7l7b-Yp8_vxMltxb9/view?usp=drive_link	Smith & Ward 2000		1	1	0	NA
55	Does capture method or the presence of aquatic protected areas influence the selective harvest of behavioural types in largemouth bass?	https://doi.org/10.1139/cjfas-2016-0192	Canadian Journal of Fisheries and Aquatic Sciences	"wild fish" AND "injury"			1	https://drive.google.com/file/d/1UBTu0zUXyiSS2SA9IP74wUZ-OVNFunY1/view?usp=drive_link	Cooke et al. 2017		1	0	NA	NA
56	Migration of Atlantic salmon (Salmo salar) smolts in a large hydropower reservoir	https://doi.org/10.1139/cjfas-2019-0395	Canadian Journal of Fisheries and Aquatic Sciences	"wild fish" AND "injury"			1	https://drive.google.com/file/d/1Z5puwxXb7X1cyMtBsEF5XJ9KQTziRj9_/view?usp=drive_link	Babin et al. 2020		1	1	0	NA
57	Initiation of migration and movement rates of Atlantic salmon smolts in fresh water	https://doi.org/10.1139/cjfas-2014-0570	Canadian Journal of Fisheries and Aquatic Sciences	"wild fish" AND "injury"			1	https://drive.google.com/file/d/18QpqoNVC9N48yDnILCJqSFPocJJpjadh/view?usp=drive_link	Stich et al. 2015		1	1	0	NA
58	Need for Development of Epidemiology for Chemically Induced Diseases in Fish in Canada	https://doi.org/10.1139/f84-190	Canadian Journal of Fisheries and Aquatic Sciences	"wild fish" AND "injury"			1	https://drive.google.com/file/d/1sUDHtbva9h6EB3FeNi7oBQCUOQAnUQ2U/view?usp=drive_link	Gilbertson 1984	Review article	NA	NA	NA	NA
59	Diseases and parasites in wild Atlantic salmon (Salmosalar) populations	https://doi.org/10.1139/d98-021	Canadian Journal of Fisheries and Aquatic Sciences	"wild fish" AND "injury"			1	https://drive.google.com/file/d/1KAkyItfbFzH21Y-LCJfQs5pT8WtvpXO9/view?usp=drive_link	Bakke & Harris 1998	Review article	NA	NA	NA	NA
60	Predation by sea lamprey (Petromyzon marinus) on lake trout (Salvelinus namaycush) in southern Lake Ontario, 1982-1992	https://doi.org/10.1139/f96-129	Canadian Journal of Fisheries and Aquatic Sciences	"wild fish" AND "injury"			1	https://drive.google.com/file/d/1gOa7QIQfM1XGWGE0SIrRG6qXmyTkfY59/view?usp=drive_link	Schneider et al. 1996		1	1	1	1	1	Salvelinus namaycush	Adult (probably also juveniles, but lower bound of size range not specified)	Injury	Bite marks from parasitic sea lamprey (Petromyzon marinus)	The average frequency was 1.402%. The incidence varied by size (total length) of the fish; ≥ 600 mm: 3.4% (349 out of 10307), 500–599 mm: 1.5% (49 out of 3185), 400–499 mm: 0.6% (16 out of 2505), < 400 mm: 0.05% (1 out of 2145). This data only includes fresh bite marks (and thus not bite marks that have been partially or fully healed).	No	Gillnet	Yes
62	Effects of a Parasitic Gut Nematode on Consumption and Growth in Juvenile Rainbow Trout (Salmo gairdneri)	https://doi.org/10.1139/f73-074	Canadian Journal of Fisheries and Aquatic Sciences	"wild fish" AND "injury"			1	https://drive.google.com/file/d/1bNqIfZPdlTWcyjp6EpoP8I6iA5lXCFZ1/view?usp=drive_link	Hiscox & Brocksen 1973		1	0	NA	NA
63	Life history contrasts in nutritional state and return probability of post-spawned Atlantic salmon	https://doi.org/10.1139/cjfas-2021-0001	Canadian Journal of Fisheries and Aquatic Sciences	"wild fish" AND "injury"			1	https://drive.google.com/file/d/1cjSKLhpyE4cYOtWkBSwLNsXhf2xjUi8a/view?usp=drive_link	Bøe et al. 2022		1	1	0	NA
64	Adult Atlantic salmon (Salmo salar) delayed below dams rapidly deplete energy stores	https://doi.org/10.1139/cjfas-2022-0008	Canadian Journal of Fisheries and Aquatic Sciences	"wild fish" AND "injury"			1	https://drive.google.com/file/d/1rG3lmwjR3XBSFr2m1cWxH9nXF3v1hANT/view?usp=drive_link	Rubenstein et al. 2023		1	1	0	NA
66	Contents / SommaireVolume 62, 2005	https://doi.org/10.1139/f05-915	Canadian Journal of Fisheries and Aquatic Sciences	"wild fish" AND "injury"			1		NA	Not empirical	NA	NA	NA	NA
67	The loss of hyperosmoregulatory ability in migrating juvenile American shad, Alosa sapidissima	https://doi.org/10.1139/f97-144	Canadian Journal of Fisheries and Aquatic Sciences	"wild fish" AND "injury"			1	https://drive.google.com/file/d/17S8JBvwLQsvRq8gK-AWqNnNcMUXYZ3VZ/view?usp=drive_link	Zydlewski & McCormick 1997		1	1	0	NA
68	Sea-to-sea survival of late-run adult steelhead (Oncorhynchus mykiss) from the Columbia and Snake rivers	https://doi.org/10.1139/cjfas-2016-0430	Canadian Journal of Fisheries and Aquatic Sciences	"wild fish" AND "injury"			1	https://drive.google.com/file/d/1C1OJN6MwzH7H_o05SmlNtb6rtlzcui4T/view?usp=drive_link	Keefer et al. 2018		1	1	0	NA
69	Personality in hatchery Atlantic salmon (Salmo salar) is associated with growth but not metabolic rate or performance	https://doi.org/10.1139/cjfas-2022-0041	Canadian Journal of Fisheries and Aquatic Sciences	"wild fish" AND "injury"			1	https://drive.google.com/file/d/1ypoEzp37i2VUec7vN91oftwVgt1zZMSp/view?usp=drive_link	Church et al. 2022		1	0	NA	NA
70	Watershed-scale effectiveness of floodplain habitat restoration for juvenile coho salmon in the Chilliwack River, British Columbia	https://doi.org/10.1139/cjfas-2014-0189	Canadian Journal of Fisheries and Aquatic Sciences	"wild fish" AND "injury"			1	https://drive.google.com/file/d/1CAHB4iemgaVayP-QfMtPwWCHy7UdT-li/view?usp=drive_link	Ogston et al. 2015		1	1	0	NA
71	Late-season mortality during migration of radio-tagged adult sockeye salmon (Oncorhynchus nerka) in the Columbia River	https://doi.org/10.1139/f04-147	Canadian Journal of Fisheries and Aquatic Sciences	"wild fish" AND "injury"			1	https://drive.google.com/file/d/15jbLygPOLa_aS86xLa4u_lkE4eVYVAEa/view?usp=drive_link	Naughton et al. 2005		1	1	1	1	1	Oncorhynchus nerka	Adult	Injury	Severe injuries (e.g., gashes penetrating to the coelomic cavity or those that affected swimming performance)	<1% of trapped individuals (it is unclear what the total number of trapped individuals was, but it was at least more than 557, given that those were the ones used in the study, and not all trapped individuals were used in the study). For the purposes of representing "<1%", I will assume it to be half the way to zero, i.e., 0.5%.	Yes (hydroelectric dams, possibly the cause of severe injuries)	Fishing weir	No (not for the individuals for which data on injuries was available)
72	Pattern and variability in the breeding system of Atlantic salmon (Salmo salar), with comparisons to other salmonids	https://doi.org/10.1139/d98-009	Canadian Journal of Fisheries and Aquatic Sciences	"wild fish" AND "injury"			1	https://drive.google.com/file/d/1qt0sWDc_LgMjfdaBDFzH0z3T_i51dNqq/view?usp=drive_link	Fleming 1998	Review article	NA	NA	NA	NA
73	Review of the Rate of Growth and Mortality of Pacific Salmon in Salt Water, and Noncatch Mortality Caused by Fishing	https://doi.org/10.1139/f76-191	Canadian Journal of Fisheries and Aquatic Sciences	"wild fish" AND "injury"			1	https://drive.google.com/file/d/1v5ZAwXjI2C6Ny7QNVj_9BddsaRryI1J9/view?usp=drive_link	Ricker 1976	Review article	NA	NA	NA	NA
74	Using Radiotelemetry to Compare the Initial Behavior and Mortality of Hatchery-Reared and Wild Juvenile Florida Bass	https://doi.org/10.1080/00028487.2015.1131739	Transactions of the American Fisheries Society	"wild fish" AND "abnormalities"			1	https://drive.google.com/file/d/1uAfATp71XzyfO7-xtNY5RBzGqdvF8ZQH/view?usp=drive_link	Thompson et al. 2016		1	1	0	NA
75	Vateritic Sagitta in Wild and Stocked Lake Trout: Applicability to Stock Origin	https://doi.org/10.1577/1548-8659(1999)128<0929:VSIWAS>2.0.CO;2	Transactions of the American Fisheries Society	"wild fish" AND "abnormalities"			1	https://drive.google.com/file/d/1N8zn9SlL5dfo80oFCtNs0yY3oD86w06V/view?usp=drive_link	Bowen et al. 1999		1	1	0	NA
76	Genetic Diversity among Hatchery Stocks and Established Populations of Rainbow Trout in Missouri	https://doi.org/10.1577/T05-078.1	Transactions of the American Fisheries Society	"wild fish" AND "abnormalities"			1	https://drive.google.com/file/d/1w8NS_t-GhJmuUitviO_3rvet-BKux10b/view?usp=drive_link	Dillman & Koppelman 2006		1	1	0	NA
77	Mortality of Endangered Juvenile Lost River Suckers Associated with Cyanobacteria Blooms in Mesocosms in Upper Klamath Lake, Oregon	https://doi.org/10.1002/tafs.10227	Transactions of the American Fisheries Society	"wild fish" AND "abnormalities"			1	https://drive.google.com/file/d/1FC2SRrbABCEmRAjJ4t9-CozlG5_a9ANr/view?usp=drive_link	Burdick et al. 2020		1	0	NA	NA
78	Reproductive Performance of Growth-Enhanced Transgenic Coho Salmon	https://doi.org/10.1577/T04-010.1	Transactions of the American Fisheries Society	"wild fish" AND "abnormalities"			1	https://drive.google.com/file/d/1o6vw1dQnObspWdCyJ-iML_X-vqAsdpb3/view?usp=drive_link	Bessey et al. 2004		1	0	NA	NA
79	Behavior and Breeding Success of Wild and First-Generation Hatchery Male Spring Chinook Salmon Spawning in an Artificial Stream	https://doi.org/10.1577/T08-143.1	Transactions of the American Fisheries Society	"wild fish" AND "abnormalities"			1	https://drive.google.com/file/d/1Qv7BUNTUBp9GX7VQzpQbQko88d7BFmjd/view?usp=drive_link	Schroder et al. 2010		1	0	NA	NA
80	Breeding Success of Wild and First-Generation Hatchery Female Spring Chinook Salmon Spawning in an Artificial Stream	https://doi.org/10.1577/T07-123.1	Transactions of the American Fisheries Society	"wild fish" AND "abnormalities"			1	https://drive.google.com/file/d/1Iygfp8eTereJNrlh-eFHicBP5jM0B6hF/view?usp=drive_link	Schroder et al. 2008		1	0	NA	NA
81	Chemical Contaminants, Lymphocystis, and Dermal Sarcoma in Walleyes Spawning in the Thames River, Ontario	https://doi.org/10.1577/1548-8659(1992)121<0608:CCLADS>2.3.CO;2	Transactions of the American Fisheries Society	"wild fish" AND "abnormalities"			1	https://drive.google.com/file/d/14lgqfGgvQvrZLrccY3PiuKTyJqzQgjoK/view?usp=drive_link	Smith et al. 1992		1	1	1	1	1	Sander vitreus	Juvenile and adult (the size range indicates fish small enough to likely include individuals who are not sexually mature)	Injury	Skin lesions (dermal sarcoma and lymphocystis)	9% (total sample: 590 individuals)	Yes (but injuries seemed unrelated according to the authors)	Seine net	No
82	Dietary Toxicity of Selenium-Contaminated Red Shiners to Striped Bass	https://doi.org/10.1577/1548-8659(1989)118<0400:DTOSRS>2.3.CO;2	Transactions of the American Fisheries Society	"wild fish" AND "abnormalities"			1	https://drive.google.com/file/d/1nyNvEArAbUgxMOv1Mv1E7zeGRVw29wei/view?usp=drive_link	Coughlan & Velte 1989		1	0	NA	NA
83	Effects of Fluctuating and Constant Temperatures on Early Development and Survival of Colorado Squawfish	https://doi.org/10.1577/1548-8659(1994)123<0574:EOFACT>2.3.CO;2	Transactions of the American Fisheries Society	"wild fish" AND "abnormalities"	"wild fish" AND "deformities"		2	https://drive.google.com/file/d/13O6_nhsgChcsooUABl5swdFW8tNv0AKD/view?usp=drive_link	Bestgen & Williams 1994		1	0	NA	NA
84	Sensitivity of Parasitized Coho Salmon Fry to Crude Oil, Toluene, and Naphthalene	https://doi.org/10.1577/1548-8659(1980)109<293:SOPCSF>2.0.CO;2	Transactions of the American Fisheries Society	"wild fish" AND "abnormalities"			1	https://drive.google.com/file/d/1aAPcwXx_DwlKcT4u1kNTKLSgG6wK05ae/view?usp=drive_link	Moles 1980		1	0	NA	NA
85	Origin of Brood Stock and Allozyme Variation in Hatchery-Reared Bonytail, an Endangered North American Cyprinid Fish	https://doi.org/10.1577/1548-8659(1989)118<0131:OOBSAA>2.3.CO;2	Transactions of the American Fisheries Society	"wild fish" AND "abnormalities"			1	https://drive.google.com/file/d/1MJKQ_4_ty4O4OVFp9Yi_ihXoqx9SQeDp/view?usp=drive_link	Minckley et al. 1989		1	0	NA	NA
86	Tumor Frequencies and Contaminant Concentrations in Brown Bullheads from an Industrialized River and a Recreational Lake	https://doi.org/10.1577/1548-8659(1987)116<79:TFACCI>2.0.CO;2	Transactions of the American Fisheries Society	"wild fish" AND "abnormalities"			1	https://drive.google.com/file/d/13nFIGNnFp-A7g7it6XLW1p9GhsYvAmai/view?usp=drive_link	Baumann et al. 1987		1	1	1	1	1	Ameiurus nebulosus	Juvenile and adult (the size range indicates fish small enough to likely include individuals who are not sexually mature)	Injury	Skin and lip tumors	For the uncontaminated site: skin tumors = 0%, lip tumors = < 2%. For the contaminated site: data was reported split by age group and sampling year. Taking the averages across sampling years for each age group, and then taking the grand average across age groups, skin tumor had a prevalence of about 11.97%, and lip tumors had a prevalence about 14.7%. Data for the contaminated site was extracted …	Yes (for one of the two populations)	Fyke net	No
87	Unintended Effects of Electrofishing on Nongame Fishes	https://doi.org/10.1577/T09-225.1	Transactions of the American Fisheries Society	"wild fish" AND "abnormalities"	"wild fish" AND "injury"		2	https://drive.google.com/file/d/1qRH784QL_RBemz3KLDNunOnWirIUSymx/view?usp=drive_link	Miranda & Kidwell 2010		1	0	NA	NA
88	Evidence of Local Adaptation in Westslope Cutthroat Trout	https://doi.org/10.1080/00028487.2012.675907	Transactions of the American Fisheries Society	"wild fish" AND "abnormalities"			1	https://drive.google.com/file/d/1pwzCB07GghNAJb4XxJABnA-qYDiXl4lW/view?usp=drive_link	Drinan et al. 2012		1	0	NA	NA
89	Fish Furunculosis 1952–1966	https://doi.org/10.1577/1548-8659(1968)97[221:FF]2.0.CO;2	Transactions of the American Fisheries Society	"wild fish" AND "abnormalities"			1	https://drive.google.com/file/d/1vf7vGD83v4lTF-cTtr_Vbg9uW8pQsbJl/view?usp=drive_link	Lee Herman 1968	Review article	NA	NA	NA	NA
90	Interactive Effects of Stocking Site Salinity and Handling Stress on Survival of Striped Bass Fingerlings	https://doi.org/10.1577/1548-8659(1995)124<0736:IEOSSS>2.3.CO;2	Transactions of the American Fisheries Society	"wild fish" AND "abnormalities"			1	https://drive.google.com/file/d/1zMg77sCB0jSzuZdUsNW51U-BI2rMMxRf/view?usp=drive_link	Wallin & Van Den Avyle 1995		1	0	NA	NA
91	Population Reproductive Structure of Rainbow Trout Determined by Histology and Advancing Methods to Assign Sex and Assess Spawning Capability	https://doi.org/10.1002/tafs.10356	Transactions of the American Fisheries Society	"wild fish" AND "abnormalities"			1	https://drive.google.com/file/d/1j4UZjHSv003OeKQvNNgXlPFq6xp-YxfH/view?usp=drive_link	Crossman et al. 2022		1	1	1	0
92	Frequency of Opercular Deformities in Age-0 Native Catostomids in the San Juan River from 1998 to 2012	https://doi.org/10.1002/tafs.10107	Transactions of the American Fisheries Society	"wild fish" AND "deformities"	"wild fish" AND "injury"		2	https://drive.google.com/file/d/1r4obC1-sZioRdvX1402eSPCm114ukprM/view?usp=drive_link	Barkstedt et al. 2018		1	1	1	1	1	Catostomus discobolus, Catostomus latipinnis, and Xyrauchen texanus	Juvenile	Deformity	Opercular deformities (gill lids)	They estimated opercular deformities for three species at two life stages each. The average prevalence per species across the two life stages where the following, Catostomus discobolus: 5.89%, Catostomus latipinnis: 3.58%, Xyrauchen texanus: 13.7%. Split by each life stage: Larval stage; Catostomus discobolus: 6.76% (431/6372), Catostomus latipinnis: 5.67% (1758/31031), Xyrauchen texanus: 25.93% …	Yes (although cause of deformity somewhat unclear)	Seine net	No
93	Variation in Feeding, Aggression, and Position Choice between Hatchery and Wild Cutthroat Trout in an Artificial Stream	https://doi.org/10.1577/1548-8659(1991)120<0723:VIFAAP>2.3.CO;2	Transactions of the American Fisheries Society	"wild fish" AND "deformities"			1	https://drive.google.com/file/d/1HQdHO4SmlDKFDOZEeNGtCfxFLjwaPuag/view?usp=drive_link	Mesa 1991		1	0	NA	NA
94	Comparative Swimming Stamina, Biochemical Composition, Backbone Mechanical Properties, and Histopathology of Juvenile Striped Bass from Rivers and Hatcheries of the Eastern United States	https://doi.org/10.1577/1548-8659(1985)114<114:CSSBCB>2.0.CO;2	Transactions of the American Fisheries Society	"wild fish" AND "deformities"			1	https://drive.google.com/file/d/105M5AtAPadbPNhlS3GQcvBpWqe5w7vwv/view?usp=drive_link	Buckley et al. 1985		1	1	1	0
95	The Impact of Different Hatchery Rearing Environments on Smolt-to-Adult Survival of Spring Chinook Salmon	https://doi.org/10.1080/00028487.2017.1281168	Transactions of the American Fisheries Society	"wild fish" AND "deformities"			1	https://drive.google.com/file/d/1qdNTSbFxoRLK03DR9_0cWRx_1lZ6_C3L/view?usp=drive_link	Beckman et al. 2017		1	0	NA	NA
96	Fin Clips in the Evaluation of Stocking Programs for Muskellunge, Esox masquinongy	https://doi.org/10.1577/1548-8659(1979)108<335:FCITEO>2.0.CO;2	Transactions of the American Fisheries Society	"wild fish" AND "deformities"	"wild fish" AND "injury"		2	https://drive.google.com/file/d/1neg7vYFhhqMucS3unWBqOwBbYDug5Aj6/view?usp=drive_link	McNeil & Crossman 1979	This study involved manipulating animals by e.g. clipping fins, hence any estimates for injuries etc may not apply to wild fish	1	1	0	NA
97	Developmental Instability as an Indicator of Reduced Genetic Variation in Hatchery Trout	https://doi.org/10.1577/1548-8659(1985)114<230:DIAAIO>2.0.CO;2	Transactions of the American Fisheries Society	"wild fish" AND "deformities"			1	https://drive.google.com/file/d/1XsplYnYUBKrcEOii3MBZ1P_A-98uQLpb/view?usp=drive_link	Leary et al. 1985		1	1	1	1	1	Oncorhynchus clarkii	Juvenile	Injury	Missing pectoral fins	0% (0 out of 152)	No	Electrofishing and angling	No
98	Synchronous Hermaphroditism and Self-Fertilization in a Captive Shortnose Sturgeon	https://doi.org/10.1577/T05-067.1	Transactions of the American Fisheries Society	"wild fish" AND "deformities"			1	https://drive.google.com/file/d/143Tr4cCna7oPi0rpye4WeXxiPP6uO96R/view?usp=drive_link	Henne et al. 2006		1	0	NA	NA
99	Linking Environmental Heterogeneity to the Distribution and Prevalence of Myxobolus cerebralis: A Comparison across Sites in a Northern Utah Watershed	https://doi.org/10.1577/T03-167.1	Transactions of the American Fisheries Society	"wild fish" AND "deformities"			1	https://drive.google.com/file/d/1wOTG2zaZDNBRKwyls5qzKoNnFfhdqmFp/view?usp=drive_link	Hoz Franco & Budy 2004	Clinical signs of infection was collected but not separated out; both behavior and morphology was used to assess it. Hence it is not possible to estimate frequency of morphological traits separately.	1	1	0	NA
100	Susceptibility of Various Salmonids to Whirling Disease (Myxosoma cerebralis)	https://doi.org/10.1577/1548-8659(1979)108<187:SOVSTW>2.0.CO;2	Transactions of the American Fisheries Society	"wild fish" AND "deformities"			1	https://drive.google.com/file/d/1a3t1msHsgIq4r9hUyyfUPW7NNU56u2J5/view?usp=drive_link	O'Grodnick 1979		1	0	NA	NA
101	Effects of Multiple Stressors on Morbidity and Mortality of Fingerling Rainbow Trout Infected with Myxobolus cerebralis	https://doi.org/10.1577/1548-8659(2000)129<0859:EOMSOM>2.3.CO;2	Transactions of the American Fisheries Society	"wild fish" AND "deformities"			1	https://drive.google.com/file/d/1L-PQBNFLWfLC-jyNX5Jj91V_e9z3i6_K/view?usp=drive_link	Schisler et al. 2000		1	0	NA	NA
102	Induction of Triploidy in White Crappie by Temperature Shock	https://doi.org/10.1577/1548-8659(1990)119<0438:IOTIWC>2.3.CO;2	Transactions of the American Fisheries Society	"wild fish" AND "deformities"			1	https://drive.google.com/file/d/1XkmBNsJXmzsqm2GLjK91Ndo_3ufr5g9g/view?usp=drive_link	Baldwin et al. 1990		1	0	NA	NA
104	Acidic Precipitation and Its Consequences for Aquatic Ecosystems: A Review	https://doi.org/10.1577/1548-8659(1981)110<669:APAICF>2.0.CO;2	Transactions of the American Fisheries Society	"wild fish" AND "deformities"			1	https://drive.google.com/file/d/1c98kF-jYjdWlS4yDfAOT6UjJ_hlmB3EB/view?usp=drive_link	Haines 1981	Review article	NA	NA	NA	NA
105	An Index of Biological Integrity (IBI) for Pacific Northwest Rivers	https://doi.org/10.1577/1548-8659(2003)132<0239:AIOBII>2.0.CO;2	Transactions of the American Fisheries Society	"wild fish" AND "deformities"			1	https://drive.google.com/file/d/1wDWOSHpnEf3EUux7mJr9EheARfdj5xOV/view?usp=drive_link	Mebane et al. 2003	Review article	NA	NA	NA	NA
106	Propagation of Northern Pike	https://doi.org/10.1577/1548-8659(1961)90[298:PONP]2.0.CO;2	Transactions of the American Fisheries Society	"wild fish" AND "injury"			1	https://drive.google.com/file/d/1yjYTf_G7pbzXqZwSudaNOY6htBjv6p83/view?usp=drive_link	Hiner 1961		1	1	0	NA
108	Electrofishing Mark–Recapture and Depletion Methodologies Evoke Behavioral and Physiological Changes in Cutthroat Trout	https://doi.org/10.1577/1548-8659(1989)118<0644:EMADME>2.3.CO;2	Transactions of the American Fisheries Society	"wild fish" AND "injury"			1	https://drive.google.com/file/d/1xKUs7jYKh15-dZkE-rg5s80VRc5stZyd/view?usp=drive_link	Mesa & Schreck 1989		1	0	NA	NA
109	Relationship between Juvenile Fish Condition and Survival to Adulthood in Steelhead	https://doi.org/10.1080/00028487.2014.901248	Transactions of the American Fisheries Society	"wild fish" AND "injury"			1	https://drive.google.com/file/d/1JpSOc96PbqYZNb1r6kfueh4MplRsKz3M/view?usp=drive_link	Evans et al. 2014	Data on injuries presented, but not in a way that allows for the quantification for wild individuals (it included hatchery reared individuals in the same estimate)	1	1	0	NA
110	Postrelease Survival and Migration Behavior of Adult Walleye Following Intracoelomic Transmitter Implantation Using Two Methods of Electro-Immobilization	https://doi.org/10.1002/tafs.10336	Transactions of the American Fisheries Society	"wild fish" AND "injury"			1	https://drive.google.com/file/d/1sOdD3E5whmHLgHKfJxAEqQL6Ru9VYDoN/view?usp=drive_link	Reid et al. 2022	This is an erratum	NA	NA	NA	NA
111	Improved Variance Estimates of Biomass for Stream-Dwelling Fish Calculated Using Removal Estimators	https://doi.org/10.1080/00028487.2013.769900	Transactions of the American Fisheries Society	"wild fish" AND "injury"			1	https://drive.google.com/file/d/1EEM5eEnmEEAXWc_PlKuxSiTNJ6ZSVEQD/view?usp=drive_link	Shepard et al. 2013	Not empirical (modelling-based study)	NA	NA	NA	NA
113	Infectious Diseases among Wild Fishes	https://doi.org/10.1577/1548-8659(1944)74[21:IDAWF]2.0.CO;2	Transactions of the American Fisheries Society	"wild fish" AND "injury"			1	https://drive.google.com/file/d/1Rg2AuPjInsOAcnxpUYajCv33fYVHW1ja/view?usp=drive_link	Davis 1947	Review article	NA	NA	NA	NA
114	Comparative Reproductive Success of Caught-and-Released and Unplayed Hatchery Female Steelhead Trout (Salmo gairdneri) from the Clearwater River, Idaho	https://doi.org/10.1577/1548-8659(1977)106<431:CRSOCA>2.0.CO;2	Transactions of the American Fisheries Society	"wild fish" AND "injury"			1	https://drive.google.com/file/d/1z-QhrRpwr8wDlcWlRuFefT2e0S3wwh82/view?usp=drive_link	Pettit 1977		1	0	NA	NA
115	Stress Indices in Migrating Juvenile Chinook Salmon and Steelhead of Wild and Hatchery Origin before and after Barge Transportation	https://doi.org/10.1577/1548-8659(2000)129<0946:SIIMJC>2.3.CO;2	Transactions of the American Fisheries Society	"wild fish" AND "injury"			1	https://drive.google.com/file/d/1LdCL8So4uyVJlwedqDxMPgIUT7EcdcJp/view?usp=drive_link	Congleton et al. 2000		1	0	NA	NA
116	Survival of Migrating Atlantic Salmon Smolts through the Penobscot River, Maine: a Prerestoration Assessment	https://doi.org/10.1080/00028487.2011.618356	Transactions of the American Fisheries Society	"wild fish" AND "injury"			1	https://drive.google.com/file/d/1pkfVv8DnZlfIfUFLu55Dqdkq-2v7fLH4/view?usp=drive_link	Holbrook et al. 2011	They were not able to fully differentiate between wild and hatchery-reared fish. They also surgically implanted acoustic tags in them. They also did not record frequency data (for e.g., injuries).	1	0	NA	NA
117	The Effects of Exposure on the Gill Filaments of Fishes	https://doi.org/10.1577/1548-8659(1910)40[371:TEOEOT]2.0.CO;2	Transactions of the American Fisheries Society	"wild fish" AND "injury"			1	https://drive.google.com/file/d/15MMn7tCZYYAmfNXounK-pswWQ47yI206/view?usp=drive_link	Osburn 1911		1	0	NA	NA
118	The Black-Spotted Mountain Trout	https://doi.org/10.1577/1548-8659(1912)42[183:TBMT]2.0.CO;2	Transactions of the American Fisheries Society	"wild fish" AND "injury"			1	https://drive.google.com/file/d/1Ag2gZPX3Dj-TU0pya4UxQDfz8TJTt-Ra/view?usp=drive_link	Land 1913		1	0	NA	NA
119	Physiological Response to Hooking Stress in Hatchery and Wild Rainbow Trout (Salmo gairdneri)	https://doi.org/10.1577/1548-8659(1976)105<601:PRTHSI>2.0.CO;2	Transactions of the American Fisheries Society	"wild fish" AND "injury"			1	https://drive.google.com/file/d/1nplwWM0HiLUXOhWROp_6d5oQFxjKsQh6/view?usp=drive_link	Wydoski et al. 1976	Manipulative study, measuring the effect of hooking (i.e. not preexisting injuries)	1	1	0	NA
120	Some Fish-Cultural Notes, with Special Reference to Pathological Problems	https://doi.org/10.1577/1548-8659(1921)51[97:SFNWSR]2.0.CO;2	Transactions of the American Fisheries Society	"wild fish" AND "injury"			1	https://drive.google.com/file/d/1Ifrn-f7bZv1W79fXCDljqo9iilE-FIiG/view?usp=drive_link	Hayford 1922	Not empirical	NA	NA	NA	NA
121	Investigations in Pond-Fish Culture at the Fairport Biological Station	https://doi.org/10.1577/1548-8659(1929)59[86:IIPCAT]2.0.CO;2	Transactions of the American Fisheries Society	"wild fish" AND "injury"			1	https://drive.google.com/file/d/1j9_B9ufBnnTPtV3O-PnKgkSAJfKN9k9a/view?usp=drive_link	Davis 1929		1	0	NA	NA
122	The Growth Rate of Rainbow Trout from Some Michigan Waters	https://doi.org/10.1577/1548-8659(1933)63[361:TGRORT]2.0.CO;2	Transactions of the American Fisheries Society	"wild fish" AND "injury"			1	https://drive.google.com/file/d/1Cx8UvzD8hK8_6S9UwgiYtndBqU4AFe8l/view?usp=drive_link	Greeley 1933		1	1	0	NA
123	Some Things We Think We Have Learned at York Pond	https://doi.org/10.1577/1548-8659(1932)62[141:STWTWH]2.0.CO;2	Transactions of the American Fisheries Society	"wild fish" AND "injury"			1	https://drive.google.com/file/d/1Ip_eQ1xnyl6pWsmZKVf6Rza_CK1gq82X/view?usp=drive_link	Dinsmore 1932		1	0	NA	NA
124	Observations on the Natural and Artificial Propagation of the Smallmouth Black Bass, Micropterus Dolomieu	https://doi.org/10.1577/1548-8659(1942)72[233:OOTNAA]2.0.CO;2	Transactions of the American Fisheries Society	"wild fish" AND "injury"			1	https://drive.google.com/file/d/1FTfAmAEPKhmBot0gBM_DvJhv2_xYIE7y/view?usp=drive_link	Surber 1943		1	1	0	NA
126	Effects of Displacing, Hooking, and Releasing on Migrating Adult Steelhead Trout	https://doi.org/10.1577/1548-8659(1975)104<458:EODHAR>2.0.CO;2	Transactions of the American Fisheries Society	"wild fish" AND "injury"			1	https://drive.google.com/file/d/1tRRmOWV6BdeeGPcVUIquJdyYIPwlcHb2/view?usp=drive_link	Reingold 1975		1	1	0	NA
127	Increasing the Output	https://doi.org/10.1577/1548-8659(1917)47[96:ITO]2.0.CO;2	Transactions of the American Fisheries Society	"wild fish" AND "injury"			1	https://drive.google.com/file/d/1-veKdbMHYfW_WAieIehwgO4ax_L2I6UU/view?usp=drive_link	Buck 1918		1	0	NA	NA
128	Genetic and Environmental Factors Involved in Increased Resistance of Brook Trout to Sulfuric Acid Solutions and Mine Acid Polluted Waters	https://doi.org/10.1577/1548-8659(1978)107<651:GAEFII>2.0.CO;2	Transactions of the American Fisheries Society	"wild fish" AND "injury"			1	https://drive.google.com/file/d/1DOjNfGMlWc_VfZgyfl94rXyUWdEHEF2C/view?usp=drive_link	Swarts et al. 1978	Manipulative study, and no data on frequencies of e.g., injuries	1	0	NA	NA
129	Associations among Fish Length, Dam Passage History, and Survival to Adulthood in Two At-Risk Species of Pacific Salmon	https://doi.org/10.1002/tafs.10200	Transactions of the American Fisheries Society	"wild fish" AND "injury"			1	https://drive.google.com/file/d/1N_BmjXDOAY236WxJP2zI3BBeqaZhCskV/view?usp=drive_link	Faulkner et al. 2019		1	1	0	NA
130	Mortality of Landlocked Atlantic Salmon (Salmo salar) Hooked on Flies and Worms in a River Nursery Area	https://doi.org/10.1577/1548-8659(1978)107<772:MOLASS>2.0.CO;2	Transactions of the American Fisheries Society	"wild fish" AND "injury"			1	https://drive.google.com/file/d/1jSWmSiD1HL6BRA7iRNcP6B1YPb8YGqTA/view?usp=drive_link	Warner & Johnson 1978	Manipulative study, measuring the effect of hooking (i.e. not preexisting injuries)	1	1	0	NA
131	The Influence of Heredity on the Spawning Season of Trout	https://doi.org/10.1577/1548-8659(1931)61[43:TIOHOT]2.0.CO;2	Transactions of the American Fisheries Society	"wild fish" AND "injury"			1	https://drive.google.com/file/d/1MHfczirnq3CWwrFGD571p_Bu5eSacT0b/view?usp=drive_link	Davis 1931		1	0	NA	NA
132	Ulcer Disease of Trout	https://doi.org/10.1577/1548-8659(1934)64[252:UDOT]2.0.CO;2	Transactions of the American Fisheries Society	"wild fish" AND "injury"			1	https://drive.google.com/file/d/1ZQaUnf56vsGdae5WGN3fkXqoc40R6whP/view?usp=drive_link	Fish 1934		1	0	NA	NA
133	Short-term Physiological Response Profiles of Tagged Migrating Adult Sockeye Salmon: A Comparison of Gastric Insertion and External Tagging Methods	https://doi.org/10.1002/tafs.10027	Transactions of the American Fisheries Society	"wild fish" AND "injury"			1	https://drive.google.com/file/d/1r9fW6Wh7gwERn1eSCu184UgtpXFMhEtv/view?usp=drive_link	Dick et al. 2018		1	1	0	NA
134	Visible Gill-Net Injuries Predict Migration and Spawning Failure in Adult Sockeye Salmon	https://doi.org/10.1002/tafs.10103	Transactions of the American Fisheries Society	"wild fish" AND "injury"			1	https://drive.google.com/file/d/1YZkNL1vshBwBwjFh3AM0yyQ4XMfvlo5O/view?usp=drive_link	Bass et al. 2018		1	1	1	1	1	Oncorhynchus nerka	Adult	Injury	Various injuries, such as injuries from gill nets, sea lice, and external injuries of unknown cause	Seton River injury frequency: The average across males and females was 28.5%. Females = 24% (around 185 out of 770); Males 33% (around 210 out of 637). For Gates Creek (upstream) overall injury frequency: 72%.	Yes	V-shaped trap box combined with dip-net extraction	Yes (fish with visible injuries had lower chances of survival from the Seton River dam to the (upstream) Gates Creek)
135	Plasma Thyroid Hormone Levels in Migratory and Lake-Resident Coho Salmon Juveniles from the Karluk River System, Alaska	https://doi.org/10.1577/1548-8659(1992)121<0199:PTHLIM>2.3.CO;2	Transactions of the American Fisheries Society	"wild fish" AND "injury"			1	https://drive.google.com/file/d/146qUxQQ1O2IjH9t7D6gxY9AiyMrdgc-X/view?usp=drive_link	Whitesel 1992		1	1	0	NA
136	Some Previously Unrecognized Anatomical Facts and their Relation to Fish-Cultural Practices	https://doi.org/10.1577/1548-8659(1920)50[43:SPUAFA]2.0.CO;2	Transactions of the American Fisheries Society	"wild fish" AND "injury"			1	https://drive.google.com/file/d/1WNTcBjlEeSkMI2sgZIhf-j8Bn8ZSGO0X/view?usp=drive_link	Kendall 1921		1	0	NA	NA
137	The Intestinal Protozoa of Trout	https://doi.org/10.1577/1548-8659(1924)54[57:TIPOT]2.0.CO;2	Transactions of the American Fisheries Society	"wild fish" AND "injury"			1	https://drive.google.com/file/d/1VlIDT__aHO3P4t7bNI-5LvCEYJHvm19z/view?usp=drive_link	Davis 1924		1	0	NA	NA
138	Paddlefish as Potential Acoustic Targets for Abundance Estimates	https://doi.org/10.1577/T02-060	Transactions of the American Fisheries Society	"wild fish" AND "injury"			1	https://drive.google.com/file/d/1WbAu5Hqa7w2vWOZOUM703vtg87DNaq3Y/view?usp=drive_link	Hale et al. 2003		1	1	0	NA
139	The Brook Trout Disease	https://doi.org/10.1577/1548-8659(1901)31[66:TBTD]2.0.CO;2	Transactions of the American Fisheries Society	"wild fish" AND "injury"			1	https://drive.google.com/file/d/1rNg7Io1z3AtCu8zOYnt5QMs2QGzfLb6H/view?usp=drive_link	Marsh 1901		1	0	NA	NA
140	Thyroid Tumor in Salmonoids	https://doi.org/10.1577/1548-8659(1910)40[377:TTIS]2.0.CO;2	Transactions of the American Fisheries Society	"wild fish" AND "injury"			1	https://drive.google.com/file/d/10d_EijqTqK-1-1x9emt5RB3PYq91FXYB/view?usp=drive_link	Marsh 1911		1	0	NA	NA
141	The Domestication of Landlocked Salmon Breeders	https://doi.org/10.1577/1548-8659(1921)51[48:TDOLSB]2.0.CO;2	Transactions of the American Fisheries Society	"wild fish" AND "injury"			1	https://drive.google.com/file/d/1OmeWxf-EDJjj9ycBng2dT6v4-Epgi_U1/view?usp=drive_link	Keil 1922		1	0	NA	NA
142	A Fin Rot Disease of Marine and Euryhaline Fishes in the New York Bight	https://doi.org/10.1577/1548-8659(1973)102<596:AFRDOM>2.0.CO;2	Transactions of the American Fisheries Society	"wild fish" AND "injury"			1	https://drive.google.com/file/d/1exz2YCR9rybEjjP2f0lrQPmM_Ko2uC-E/view?usp=drive_link	Mahoney et al. 1973	Specifically focused on a disease outbreak, and focused on the species that seemed affected. Outside the affected area, few (if any) individuals were affected.	1	1	1	1	1	Pomatomus saltatrix, Paralichthys dentatus, Pseudopleuronectes americanus, Cynoscion regalis	Juvenile and adult	Injury	Fin rot due to bacterial infections	Estimates were taken across multiple years. Averages across year were taken for each species and size class, and then a grand average per species across size classes was calculated where relevant (only Cynoscion regalis had data for different size classes). Pomatomus saltatrix: 20.2%; Paralichthys dentatus: 29.4%; Pseudopleuronectes americanus: 18.2%; Cynoscion regalis 24.05%. (Adapted from Table…	Yes	Seine net, pound net, trawling	No
143	Heat Shock Proteins in Juvenile Steelhead Reflect Thermal Conditions in the Navarro River Watershed, California	https://doi.org/10.1577/T03-181.1	Transactions of the American Fisheries Society	"wild fish" AND "injury"			1	https://drive.google.com/file/d/1xa-tdepDSEqvIVN8rWsQkh0Y74VWsdL_/view?usp=drive_link	Werner et al. 2005		1	1	0	NA
144	Some Fresh-Water Fishes of Siam	https://doi.org/10.1577/1548-8659(1926)56[213:SFFOS]2.0.CO;2	Transactions of the American Fisheries Society	"wild fish" AND "injury"			1	https://drive.google.com/file/d/1OUMCQKZun4SzadOlWvjTxzfmF2hvDMfM/view?usp=drive_link	Smith 1926		1	1	0	NA
145	Angler Experience and Seasonal Effects on the Response of the Lake Sturgeon to Catch-and-Release Angling	https://doi.org/10.1002/tafs.10266	Transactions of the American Fisheries Society	"wild fish" AND "injury"			1	https://drive.google.com/file/d/18ujkFpvzwNoPtbUgnId3Vn-Gs6BPIKPl/view?usp=drive_link	Mullen et al. 2020		1	1	1	1	1	Acipenser fulvescens	Adult	Injury	"Visible signs of injury on their bodies"	0% (0 out of 60)	No	Angling (catch and release)	No
146	Bioelectrical Impedance Analysis to Estimate Lipid Content in Atlantic Salmon Parr as Influenced by Temperature, PIT Tags, and Instrument Precision and Application in Field Studies	https://doi.org/10.1080/00028487.2014.972576	Transactions of the American Fisheries Society	"wild fish" AND "injury"			1	https://drive.google.com/file/d/1OLkRwqAdG69ZqjNk2Yr6JZeDqGiEZiGT/view?usp=drive_link	Vue et al. 2015		1	0	NA	NA
147	Effects of Water Temperature on Interspecific Competition between Juvenile Bull Trout and Brook Trout in an Artificial Stream	https://doi.org/10.1577/T05-311.1	Transactions of the American Fisheries Society	"wild fish" AND "injury"			1	https://drive.google.com/file/d/1HbGehSTltRsYQ98Cel9I1VRK9Hwk-ETz/view?usp=drive_link	Rodtka & Volpe 2007		1	0	NA	NA
148	Susceptibility of Juvenile Steelhead to Avian Predation: the Influence of Individual Fish Characteristics and River Conditions	https://doi.org/10.1080/00028487.2012.716011	Transactions of the American Fisheries Society	"wild fish" AND "injury"			1	https://drive.google.com/file/d/1fn2FrAFeb0NOQLdZWnrYB4QjKNlAUJol/view?usp=drive_link	Hostetter et al. 2012	They did not differentiate between wild and hatchery reared fish, so it is not possible to know what fraction of wild fish were affected	1	1	0	NA
149	Exploring the Impacts of Methylmercury-Induced Behavioral Alterations in Larval Yellow Perch in Lake Michigan Using an Individual-Based Model	https://doi.org/10.1002/tafs.10263	Transactions of the American Fisheries Society	"wild fish" AND "injury"			1	https://drive.google.com/file/d/1dhAYw_wKbOSNFkwWYEIhwEsZCk5wkImK/view?usp=drive_link	Armstrong et al. 2020	Not empirical (modelling-based study)	1	0	NA	NA
150	Transactions of the American Fisheries Society	https://doi.org/10.1577/00028487.1907.10492642	Transactions of the American Fisheries Society	"wild fish" AND "injury"			1		NA	Not empirical	NA	NA	NA	NA
151	Natural and Artificial Conditions Detrimental to the Black Basses	https://doi.org/10.1577/1548-8659(1923)53[27:NAACDT]2.0.CO;2	Transactions of the American Fisheries Society	"wild fish" AND "injury"			1	https://drive.google.com/file/d/1Hv3JQGVAeiDCRWgaYVUh6061OPuqbJDi/view?usp=drive_link	Osburn 1923		1	0	NA	NA
152	Pesticides and Fishes—A Review of Selected Literature	https://doi.org/10.1577/1548-8659(1968)97[398:PAFROS]2.0.CO;2	Transactions of the American Fisheries Society	"wild fish" AND "injury"			1	https://drive.google.com/file/d/19sv3BfZEzl9ERH6zCJYY4Hl4P1Rqs1vx/view?usp=drive_link	Johnson 1968	Review article	NA	NA	NA	NA
153	Reports of Standing Committees	https://doi.org/10.1577/00028487.1955.10492680	Transactions of the American Fisheries Society	"wild fish" AND "injury"			1		NA	Not empirical	NA	NA	NA	NA
154	Endocrine disruption in juvenile roach from English rivers: a preliminary study	https://doi.org/10.1111/j.0022-1112.2004.00311.x	Journal of Fish Biology	"wild fish" AND "abnormalities"			1	https://drive.google.com/file/d/1xSvve3vkdgDPlVTIhaMuHwtimLBTPP9l/view?usp=drive_link	Beresford et al. 2004		1	1	0	NA
155	Effects of rearing density and dietary fat content on burst-swim performance and oxygen transport capacity in juvenile Atlantic salmon Salmo salar	https://doi.org/10.1111/jfb.12511	Journal of Fish Biology	"wild fish" AND "abnormalities"			1	https://drive.google.com/file/d/1mjwT0kL81vVcLHp08ylAQKDCk_5sbrU7/view?usp=drive_link	Hammenstig et al. 2014		1	1	0	NA
156	Reduced lifetime fitness (growth, body condition and survivability) of hatchery-reared tiger pufferfish Takifugu rubripes compared to wild counterparts	https://doi.org/10.1111/jfb.15199	Journal of Fish Biology	"wild fish" AND "abnormalities"			1	https://drive.google.com/file/d/12YjhWaMaEznbIRiNgVsTuz6c6lB5fAQ2/view?usp=drive_link	Ogino & Yamaguchi 2022		1	1	0	NA
157	Morphological differences between wild and hatchery-reared turbot	https://doi.org/10.1111/j.1095-8649.1997.tb01637.x	Journal of Fish Biology	"wild fish" AND "abnormalities"			1	https://drive.google.com/file/d/1m2ONrhvNVVRWd93pTbaLpqdm2KF_dGYa/view?usp=drive_link	Ellis et al. 1997		1	1	1	0
158	BOOK REVIEWS	https://doi.org/10.1111/j.1095-8649.1987.tb05775.x	Journal of Fish Biology	"wild fish" AND "abnormalities"	"wild fish" AND "deformities"		2		NA	Not empirical	NA	NA	NA	NA
159	Effects of natural and commercial diets on the fatty acid content of European grayling	https://doi.org/10.1111/j.1095-8649.1999.tb02065.x	Journal of Fish Biology	"wild fish" AND "abnormalities"			1	https://drive.google.com/file/d/1b-8Q3QBwb8Hy6MksG-dcJ5m66zmnS4a3/view?usp=drive_link	Ahlgren et al. 1999		1	1	0	NA
160	Skeletal deformities in wild and farmed cleaner fish species used in Atlantic salmon Salmo salar aquaculture	https://doi.org/10.1111/jfb.14337	Journal of Fish Biology	"wild fish" AND "abnormalities"	"wild fish" AND "deformities"		2	https://drive.google.com/file/d/1uu3XnQ8RGEyJJcSKESRqpNXMuUSaTH6B/view?usp=drive_link	Fjelldal et al. 2021		1	1	1	1	1	Cyclopterus lumpus	Adult	Injury	Damage to tail fin	3.33% (1 in 30)	No	Caught with nets	No
161	First record of saddleback syndrome in wild parrotfish Sparisoma cretense (L., 1758) (Perciformes, Scaridae)	https://doi.org/10.1111/j.1095-8649.2007.01714.x	Journal of Fish Biology	"wild fish" AND "abnormalities"	"wild fish" AND "deformities"		2	https://drive.google.com/file/d/149PzoaTO4WANxaNtZz7yXuOirhDZw_UY/view?usp=drive_link	Koumoundouros 2008	There is data, but it is anecdotal and no denominator is provided from which to calculate prevalence	1	1	0	NA
162	The benefits of uniparental versus biparental mouth brooding in Galilee St. Peter's fish	https://doi.org/10.1111/j.1095-8649.1997.tb01365.x	Journal of Fish Biology	"wild fish" AND "abnormalities"			1	https://drive.google.com/file/d/1nGsJ64fkwhDraGmX1fsT2Opic_V-tIfy/view?usp=drive_link	Balshine‐Earn 1997		1	1	0	NA
163	Abnormalities in flatfishes of the south-west Atlantic Ocean	https://doi.org/10.1111/jfb.13578	Journal of Fish Biology	"wild fish" AND "abnormalities"	"wild fish" AND "deformities"		2	https://drive.google.com/file/d/1naNtCT2jwYzqQORCm_jwOWtCR0rTwnOu/view?usp=drive_link	Castellini et al. 2018	There is data, but it is anecdotal and no denominator is provided from which to calculate prevalence	1	1	0	NA
164	Skeletal characterization of wild and reared zebrafish: anomalies and meristic characters	https://doi.org/10.1111/j.1095-8649.2000.tb02127.x	Journal of Fish Biology	"wild fish" AND "abnormalities"	"wild fish" AND "deformities"		2	https://drive.google.com/file/d/175L-Vfj3XeO7coBiMC-d0QAOPY0133CY/view?usp=drive_link	Ferreri et al. 2000	There is data, but the total number of sampled individuals is unclear (they kept 102 wild fish but seemingly sampled even more). Thus, the denominator to calculate the prevalence is not provided.	1	1	0	NA
165	Frequency of vateritic otoliths and potential consequences for marine survival in hatchery-reared Atlantic salmon	https://doi.org/10.1111/jfb.14683	Journal of Fish Biology	"wild fish" AND "abnormalities"			1	https://drive.google.com/file/d/1oLHDNtFI5Z9_vush6_E6eJfIkg2R2KJj/view?usp=drive_link	Austad et al. 2021		1	0	NA	NA
166	Current issues in fish welfare	https://doi.org/10.1111/j.0022-1112.2006.001046.x	Journal of Fish Biology	"wild fish" AND "abnormalities"	"wild fish" AND "injury"		2	https://drive.google.com/file/d/14E66kQXjsRrast60UmMehzsHcA8VdP9g/view?usp=drive_link	Huntingford et al. 2006	Review article	NA	NA	NA	NA
167	Normal axial skeleton structure in common roach Rutilus rutilus (Actinopterygii: Cyprinidae) and malformations due to radiation contamination in the area of the Mayak (Chelyabinsk Province, Russia) nuclear plant	https://doi.org/10.1111/j.1095-8649.2011.03078.x	Journal of Fish Biology	"wild fish" AND "abnormalities"	"wild fish" AND "deformities"		2	https://drive.google.com/file/d/1Akfkpb-x0ZpT3t7BQofb5DLQ3D3SzI3L/view?usp=drive_link	Bogutskaya et al. 2011	They most likely did not find externally visible deformities, but it is hard to tell. They write "Severe defects, such as extensive scolioses, lordoses and kyphoses, were not found", but it is unclear whether that is equivalent to symptoms being externally visible.	1	1	1	0
168	Nuclear abnormalities of marine fish erythrocytes	https://doi.org/10.1111/j.1095-8649.2009.02232.x	Journal of Fish Biology	"wild fish" AND "abnormalities"			1	https://drive.google.com/file/d/1hGvkxUrNSU2sK1THiAgNN3nRQIdy-vEk/view?usp=drive_link	Strunjak‐Perovic et al. 2009		1	1	0	NA
169	Discriminating farmed gilthead sea bream Sparus aurata and European sea bass Dicentrarchus labrax from wild stocks through scales and otoliths	https://doi.org/10.1111/j.1095-8649.2012.03236.x	Journal of Fish Biology	"wild fish" AND "abnormalities"	"wild fish" AND "deformities"		2	https://drive.google.com/file/d/142cjr0vDLO_1TF2xWnerqXo_-3l_vL-N/view?usp=drive_link	Arechavala‐Lopez et al. 2012		1	1	0	NA
170	Sublethal effects of angling and release on golden perch Macquaria ambigua: implications for reproduction and fish health	https://doi.org/10.1111/jfb.13282	Journal of Fish Biology	"wild fish" AND "abnormalities"	"wild fish" AND "injury"		2	https://drive.google.com/file/d/1eIw9RpmdU4wFDbjCPIqpmRcG4XjACJ9d/view?usp=drive_link	Hall et al. 2017		1	0	NA	NA
171	Using the robust design framework and relative abundance to predict the population size of pallid sturgeon Scaphirhynchus albus in the lower Missouri River	https://doi.org/10.1111/jfb.13457	Journal of Fish Biology	"wild fish" AND "abnormalities"			1	https://drive.google.com/file/d/1DWCZNHlvwEUHX50A2ykavbqJOoXbs0Lj/view?usp=drive_link	Steffensen et al. 2017		1	1	0	NA
172	Factors affecting the post-release survival of cultured juvenile Pseudopleuronectes americanus	https://doi.org/10.1111/j.0022-1112.2004.00529.x	Journal of Fish Biology	"wild fish" AND "abnormalities"			1	https://drive.google.com/file/d/1W0Z8iFhvrXP1LE11-NvoPYy3yWoNk8iQ/view?usp=drive_link	Fairchild & Howell 2004		1	0	NA	NA
173	Body deformation in hatchery reared European sea bass Dicentrarchus labrax (L). Types, prevalence and effect on fish survival	https://doi.org/10.1111/j.1095-8649.1982.tb02830.x	Journal of Fish Biology	"wild fish" AND "abnormalities"			1	https://drive.google.com/file/d/1WaOEgdAKUg2FTwMpwVFVPb31Vcucrvpw/view?usp=drive_link	Barahona‐Fernandes 1982		1	0	NA	NA
174	An aberration in the scale formation of the dace Leuciscus leuciscus (L.)	https://doi.org/10.1111/j.1095-8649.1982.tb02837.x	Journal of Fish Biology	"wild fish" AND "abnormalities"			1	https://drive.google.com/file/d/1eEK-ohLRxp3MZHWqtnE7_CvanCsQ33yX/view?usp=drive_link	Beaumont 1982		1	1	1	1	1	Leuciscus leuciscus	Juvenile and adult	Deformity	Size and shape of scales much larger than typical	Around 0.0083% (described as "one among nearly 12 000 fish")	No	Electrofishing	No
175	Ontogeny of skeletal ossification in Labeo calbasu (Hamilton, 1822) using differential fluorescence staining technique	https://doi.org/10.1111/jfb.15143	Journal of Fish Biology	"wild fish" AND "abnormalities"			1	https://drive.google.com/file/d/1jToykQuy4iRSO6x6FpA8z-xrEk414K55/view?usp=drive_link	Swain et al. 2022		1	0	NA	NA
176	A histological description of intersexuality in the roach	https://doi.org/10.1111/j.1095-8649.2001.tb00505.x	Journal of Fish Biology	"wild fish" AND "abnormalities"			1	https://drive.google.com/file/d/1CWQ5zsIL98Vf0Y61F4ppMFKIGydrnk9r/view?usp=drive_link	Nolan et al. 2001		1	1	0	NA
177	The novel application of an immunological technique reveals the immunosuppressive effect of phytoestrogens in Betta splendens	https://doi.org/10.1111/j.0022-1112.2006.00962.x	Journal of Fish Biology	"wild fish" AND "abnormalities"			1	https://drive.google.com/file/d/1276AdpwmPl4imexXkiOfWt1ed3ewiMTH/view?usp=drive_link	Ardia & Clotfelter 2006		1	0	NA	NA
178	Spontaneous skeletal deformities in the Zebra Danio (Brachydanio rerio) bred for fish toxicity tests	https://doi.org/10.1111/j.1095-8649.1978.tb03415.x	Journal of Fish Biology	"wild fish" AND "abnormalities"	"wild fish" AND "deformities"		2	https://drive.google.com/file/d/1LhSS2mm1GZtPTzMrOcjiwUorKDKknTAf/view?usp=drive_link	Piron 1978		1	0	NA	NA
179	Preliminary data on the influence of rearing temperature on the growth and reproductive status of fathead minnows Pimephales promelas	https://doi.org/10.1111/j.1095-8649.2011.02993.x	Journal of Fish Biology	"wild fish" AND "abnormalities"	"wild fish" AND "deformities"		2	https://drive.google.com/file/d/1DJxgnkde8P1-tMTQgxEQXwPEUIZD6tst/view?usp=drive_link	Brian et al. 2011		1	0	NA	NA
180	Occurrence of skeletal deformities and osteological development in red porgy Pagrus pagrus larvae cultured under different rearing techniques	https://doi.org/10.1111/j.1095-8649.2010.02753.x	Journal of Fish Biology	"wild fish" AND "abnormalities"	"wild fish" AND "deformities"		2	https://drive.google.com/file/d/1Fk1T__ioxeFSD-tswaa-m4PAwLoMHgOu/view?usp=drive_link	Roo et al. 2010		1	0	NA	NA
181	Contents of Volume 69	https://doi.org/10.1111/j.0022-1112.2006.0index.x-i1	Journal of Fish Biology	"wild fish" AND "abnormalities"			1		NA	Not empirical	NA	NA	NA	NA
182	Development of the pectoral, pelvic, dorsal and anal fins in cultured sea bream	https://doi.org/10.1111/j.1095-8649.1999.tb00860.x	Journal of Fish Biology	"wild fish" AND "abnormalities"	"wild fish" AND "deformities"		2	https://drive.google.com/file/d/1SZu_DMwMzTPodC5u3TXQrh5KySI_iW3z/view?usp=drive_link	Faustino & Power 1999		1	0	NA	NA
183	Osteological development of the vertebral column and of the caudal complex in Dentex dentex	https://doi.org/10.1111/j.1095-8649.1999.tb00841.x	Journal of Fish Biology	"wild fish" AND "abnormalities"	"wild fish" AND "deformities"		2	https://drive.google.com/file/d/1kxICjHzOMcYIaV4cNrjPmSSuDzLekjeP/view?usp=drive_link	Koumoundouros et al. 1999		1	0	NA	NA
184	INDEX, VOLUME 69	https://doi.org/10.1111/j.1095-8649.2006.01381.x	Journal of Fish Biology	"wild fish" AND "abnormalities"	"wild fish" AND "deformities"		2		NA	Not empirical	NA	NA	NA	NA
185	From gametogenesis to spawning: How climate-driven warming affects teleost reproductive biology	https://doi.org/10.1111/jfb.14439	Journal of Fish Biology	"wild fish" AND "abnormalities"			1	https://drive.google.com/file/d/1jgjFvr5et4xbksTG6F6RFFIcPHzgbeL7/view?usp=drive_link	Alix et al. 2020	Review article	NA	NA	NA	NA
186	Pigmentation development in hatchery-reared flatfishes	https://doi.org/10.1111/j.1095-8649.2000.tb02121.x	Journal of Fish Biology	"wild fish" AND "abnormalities"			1	https://drive.google.com/file/d/1Elx3Qcp6RkTUxFa3m4rGw6x03pc_d2Tl/view?usp=drive_link	Bolker & Hill 2000	Review article	NA	NA	NA	NA
187	INDEX, VOLUME 73	https://doi.org/10.1111/j.1095-8649.2008.auindex_1.x	Journal of Fish Biology	"wild fish" AND "abnormalities"			1		NA	Not empirical	NA	NA	NA	NA
188	Implications of climate change for the reproductive capacity and survival of New World silversides (family Atherinopsidae)	https://doi.org/10.1111/j.1095-8649.2010.02780.x	Journal of Fish Biology	"wild fish" AND "abnormalities"			1	https://drive.google.com/file/d/1fAsWAURqIccmW31bmfY6nbMVhDl7QyQl/view?usp=drive_link	Strüssmann et al. 2010	Review article	NA	NA	NA	NA
189	Influence of rearing temperature during the larval and nursery periods on growth and sex differentiation in two Mediterranean strains of Dicentrarchus labrax	https://doi.org/10.1111/j.0022-1112.2005.00766.x	Journal of Fish Biology	"wild fish" AND "abnormalities"			1	https://drive.google.com/file/d/1UkoasgjIpTatQCwjEPPWS0JwP6S0yFzB/view?usp=drive_link	Mylonas et al. 2005		1	0	NA	NA
190	Effects of species, culture history, size and residency on relative competitive ability of salmonids	https://doi.org/10.1111/j.1095-8649.2006.01124.x	Journal of Fish Biology	"wild fish" AND "abnormalities"			1	https://drive.google.com/file/d/1O0EPzzr5HKe3JtuvFuUmP_ZczVyP1XZg/view?usp=drive_link	Blann & Healey 2006		1	0	NA	NA
191	Thiamin dynamics during the adult life cycle of Atlantic salmon (Salmo salar)	https://doi.org/10.1111/jfb.15584	Journal of Fish Biology	"wild fish" AND "abnormalities"			1	https://drive.google.com/file/d/1o5IdvCd5xCqfRnotNRlqSSS6WIAZkpIV/view?usp=drive_link	Todisco et al. 2023		1	1	0	NA
192	Embryonic and larval development of brown trout, Salmo trutta L.: exposure to aluminium, copper, lead or zinc in soft, acid water	https://doi.org/10.1111/j.1095-8649.1991.tb03132.x	Journal of Fish Biology	"wild fish" AND "abnormalities"	"wild fish" AND "deformities"		2	https://drive.google.com/file/d/1ssFoOr3dhMfGP5A_uPCT8VagNFiuME8Y/view?usp=drive_link	Sayer et al. 1991		1	0	NA	NA
193	Ethical considerations in fish research	https://doi.org/10.1111/jfb.13946	Journal of Fish Biology	"wild fish" AND "abnormalities"	"wild fish" AND "injury"		2	https://drive.google.com/file/d/1Oy2HttdN3HglDK-R6BHffUAvHdOn_-ie/view?usp=drive_link	Sloman et al. 2019	Review article	NA	NA	NA	NA
194	Starter feed for carnivorous species as a practical replacement of bloodworms for a vertebrate model organism in ageing, the turquoise killifish Nothobranchius furzeri	https://doi.org/10.1111/jfb.15021	Journal of Fish Biology	"wild fish" AND "deformities"			1	https://drive.google.com/file/d/1wgwQ4mAY2rloBWbkPASuXb99NieavRwB/view?usp=drive_link	Žák et al. 2022		1	0	NA	NA
201	The parasitic copepod Lernaeocera branchialis negatively affects cardiorespiratory function in Gadus morhua	https://doi.org/10.1111/jfb.12362	Journal of Fish Biology	"wild fish" AND "deformities"			1	https://drive.google.com/file/d/11gVqpZGcyi4oHVcLYiYaPxq6jXiQXS2D/view?usp=drive_link	Behrens et al. 2014	There is data, but it is anecdotal and no denominator is provided from which to calculate prevalence	1	1	0	NA
207	Interactions between natural and farmed fish populations: information from genetic markers	https://doi.org/10.1111/j.1095-8649.1990.tb05624.x	Journal of Fish Biology	"wild fish" AND "deformities"			1	https://drive.google.com/file/d/1Baf6X4sF9B_ItDAETYc2l5IXkFFm1ddl/view?usp=drive_link	Skaala et al. 1990	Review article	NA	NA	NA	NA
210	Histopathology of fish parasite infections – importance for populations	https://doi.org/10.1111/j.1095-8649.2008.02060.x	Journal of Fish Biology	"wild fish" AND "deformities"			1	https://drive.google.com/file/d/1nVbKP3Yz6oIjh27cT0KCJtO0W3Uh79gS/view?usp=drive_link	Feist & Longshaw 2008	Review article	NA	NA	NA	NA
211	Using model selection to choose a size-based condition index that is consistent with operational welfare indicators	https://doi.org/10.1111/jfb.14761	Journal of Fish Biology	"wild fish" AND "deformities"	"wild fish" AND "injury"		2	https://drive.google.com/file/d/1pVU79YwK8iz5GfrvNkUjAtgIzDI9i59q/view?usp=drive_link	Rey et al. 2021		1	0	NA	NA
213	About the oldest domesticates among fishes	https://doi.org/10.1111/j.0022-1112.2004.00563.x	Journal of Fish Biology	"wild fish" AND "deformities"			1	https://drive.google.com/file/d/15bbHOXNBEg_QWpaRwk3cIBeQRqnXaJ1S/view?usp=drive_link	Balon 2004	Review article	NA	NA	NA	NA
214	Smolting in coastal cutthroat trout Onchorhynchus clarkii clarkii	https://doi.org/10.1111/jfb.12480	Journal of Fish Biology	"wild fish" AND "injury"			1	https://drive.google.com/file/d/1L_UW79RKFb0RZ88HimShljEkOUTCFGgj/view?usp=drive_link	Zydlewski et al. 2014		1	1	0	NA
216	Surface feeding and aggressive behaviour of diploid and triploid brown trout Salmo trutta during allopatric pair-wise matchings	https://doi.org/10.1111/jfb.12478	Journal of Fish Biology	"wild fish" AND "injury"			1	https://drive.google.com/file/d/1I0XHHmcdpcbfBlv6pckyMtSJFV-6o2TJ/view?usp=drive_link	Preston et al. 2014		1	0	NA	NA
217	Effects of salinity and anatomical hook location on the mortality and physiological response of angled-and-released sand whiting Sillago ciliata	https://doi.org/10.1111/j.1095-8649.2008.02135.x	Journal of Fish Biology	"wild fish" AND "injury"			1	https://drive.google.com/file/d/1ry6fMRSsTaIGWd_owAc0rZC2F4dfzgJk/view?usp=drive_link	McGrath et al. 2009		1	0	NA	NA
219	An evaluation of some electrical waveforms and voltages used for electric fishing; with special reference to their use in backpack electric fishing gear	https://doi.org/10.1111/j.1095-8649.2000.tb02182.x	Journal of Fish Biology	"wild fish" AND "injury"			1	https://drive.google.com/file/d/1Co0lAYlc5b_B8MeCsGjKWx5nUXSNvSre/view?usp=drive_link	Beaumoint et al. 2000		1	0	NA	NA
220	Competitive ability and social behaviour of juvenile steelhead reared in enriched and conventional hatchery tanks and a stream environment	https://doi.org/10.1111/j.1095-8649.2001.tb00224.x	Journal of Fish Biology	"wild fish" AND "injury"			1	https://drive.google.com/file/d/1_jXB4kOEMpkZh7UE02iBa6AvSznHT1yY/view?usp=drive_link	Berejikian et al. 2001		1	0	NA	NA
221	Advances in tagging syngnathids, with the effects of dummy tags on behaviour of Hippocampus guttulatus	https://doi.org/10.1111/j.1095-8649.2011.02983.x	Journal of Fish Biology	"wild fish" AND "injury"			1	https://drive.google.com/file/d/1zCiOaNanhG0ltHy1TmTFAIqyb9H3VIFp/view?usp=drive_link	Caldwell et al. 2011		1	0	NA	NA
222	Physiological stress effects of continuous- and pulsed-DC electroshock on juvenile bull trout	https://doi.org/10.1111/j.1095-8649.1997.tb01538.x	Journal of Fish Biology	"wild fish" AND "injury"			1	https://drive.google.com/file/d/1KA5UcmgxAgKJ_825YNPLFmT2a13U1jEX/view?usp=drive_link	Barton & Dwyer 1997		1	0	NA	NA
223	A biochemical method for distinguishing between the sexes of fishes by the presence of yolk protein in the blood	https://doi.org/10.1111/j.1095-8649.1984.tb04877.x	Journal of Fish Biology	"wild fish" AND "injury"			1	https://drive.google.com/file/d/17MjKc4bjwRbxTd1JvItX3mbIVNsiTM75/view?usp=drive_link	Craik & Harvey 1984		1	1	0	NA
224	After the spawn and on the hook: Sea trout Salmo trutta biophysical responses to different components of catch and release in a coastal fishery	https://doi.org/10.1111/jfb.15108	Journal of Fish Biology	"wild fish" AND "injury"			1	https://drive.google.com/file/d/1krPKCNnen9_XQ9NXtOzlQPErzW13Rl4L/view?usp=drive_link	Blyth & Bower 2022	Manipulative study, measuring the effect of hooking (i.e. not preexisting injuries)	1	1	0	NA
225	A critical life stage of the Atlantic salmon Salmo salar: behaviour and survival during the smolt and initial post-smolt migration	https://doi.org/10.1111/j.1095-8649.2012.03370.x	Journal of Fish Biology	"wild fish" AND "injury"			1	https://drive.google.com/file/d/121pgKiPb7FqkZbMP43aoQqzS-0CzmXzX/view?usp=drive_link	Thorstad et al. 2012	Review article	NA	NA	NA	NA
226	Contrasting pragmatic and suffering-centred approaches to fish welfare in recreational angling	https://doi.org/10.1111/j.1095-8649.2009.02466.x	Journal of Fish Biology	"wild fish" AND "injury"			1	https://drive.google.com/file/d/1aNLmJokggtAiRe_DQF1TKr7dbYewIrI2/view?usp=drive_link	Arlinghaus et al. 2009	Review article	NA	NA	NA	NA
227	Survival of Atlantic salmon Salmo salar smolts through a hydropower complex	https://doi.org/10.1111/jfb.12483	Journal of Fish Biology	"wild fish" AND "injury"			1	https://drive.google.com/file/d/1TaM1DSCzzMFU2IalbGQ-gOjxITPfSN0F/view?usp=drive_link	Stich et al. 2014		1	1	0	NA
228	Best practices for non-lethal blood sampling of fish via the caudal vasculature	https://doi.org/10.1111/jfb.14339	Journal of Fish Biology	"wild fish" AND "injury"			1	https://drive.google.com/file/d/1CT5LQRJg6Hnk3NLJQfeE3WfF4uSSSc2V/view?usp=drive_link	Lawrence et al. 2020	Review article	NA	NA	NA	NA
229	Electromyograms from radiotelemetry as indicators of reproductive activity in lake trout	https://doi.org/10.1111/j.1095-8649.1996.tb01462.x	Journal of Fish Biology	"wild fish" AND "injury"			1	https://drive.google.com/file/d/1KIsSrcgJMGjPbwcHLM5vKumg4Ws9dsfg/view?usp=drive_link	Kaseloo et al. 1996		1	0	NA	NA
230	Population dynamics of Gila trout in the Gila River drainage of the south-western United States	https://doi.org/10.1111/j.1095-8649.1997.tb01132.x	Journal of Fish Biology	"wild fish" AND "injury"			1	https://drive.google.com/file/d/1i5gMPFrQ-ZysPOVQsToi9gkla5DsfwXD/view?usp=drive_link	Propst & Stefferud 1997		1	1	0	NA
231	Timing of the maturation transition in haddock Melanogrammus aeglefinus	https://doi.org/10.1111/j.1095-8649.2010.02739.x	Journal of Fish Biology	"wild fish" AND "injury"			1	https://drive.google.com/file/d/1WOLkQYU5f4NBlFGKiKX_PVMr8MOVApUh/view?usp=drive_link	Tobin et al. 2010		1	0	NA	NA
232	Seasonal growth of wild Atlantic salmon juveniles and implications on age at smoltification	https://doi.org/10.1111/j.1095-8649.2005.00865.x	Journal of Fish Biology	"wild fish" AND "injury"			1	https://drive.google.com/file/d/1pMxUkE8P_2IrBUyccmUxD5uLHDLfsjvc/view?usp=drive_link	Strothotte et al. 2005		1	1	0	NA
233	Molecular identification and phylogenetic analysis of fungal pathogens isolated from diseased fish in Xinjiang, China	https://doi.org/10.1111/jfb.14893	Journal of Fish Biology	"wild fish" AND "injury"			1	https://drive.google.com/file/d/1nkOfMD2Xw2SiICMjVNl1YfhXFU_jTVQ6/view?usp=drive_link	Zhang et al. 2021	There is data, but it is anecdotal and no denominator is provided from which to calculate prevalence	1	1	0	NA
234	The GENIPOL European flounder Platichthys flesus L. toxicogenomics microarray: application for investigation of the response to furunculosis vaccination	https://doi.org/10.1111/j.1095-8649.2008.01888.x	Journal of Fish Biology	"wild fish" AND "injury"			1	https://drive.google.com/file/d/1YeApWYHm1UVA_SDnxG5hwOn45WMYMXaA/view?usp=drive_link	Diab et al. 2008		1	0	NA	NA
236	Effects of immunostimulants on ranched southern bluefin tuna Thunnus maccoyii: immune response, health and performance	https://doi.org/10.1111/j.1095-8649.2011.03019.x	Journal of Fish Biology	"wild fish" AND "injury"			1	https://drive.google.com/file/d/17m2R_qKa-5YBqUeCe_Tc0jlFm-ZcjsBT/view?usp=drive_link	Kirchhoff et al. 2011		1	0	NA	NA
238	The effects of anthropogenic sources of sound on fishes	https://doi.org/10.1111/j.1095-8649.2009.02319.x	Journal of Fish Biology	"wild fish" AND "injury"			1	https://drive.google.com/file/d/1TFUUsXtXvfO6bghCfv1RcS7sJu0iKJIP/view?usp=drive_link	Popper & Hastings 2009	Review article	NA	NA	NA	NA
239	Life history and ecology of seahorses: implications for conservation and management	https://doi.org/10.1111/j.0022-1112.2004.00429.x	Journal of Fish Biology	"wild fish" AND "injury"			1	https://drive.google.com/file/d/19BiEnTUPYp7PYB2e3f8ktswzrNQNHIXB/view?usp=drive_link	Foster & Vincent 2004	Review article	NA	NA	NA	NA
240	Assessing the presence and spread of Renibacterium salmoninarum between farmed and wild fish in Sweden	https://doi.org/10.1111/jfd.13586	Journal of Fish Diseases	"wild fish" AND "abnormalities"			1	https://drive.google.com/file/d/1Bf4L_TD4GYsxBkUM69_MyYf5DKlnGI8V/view?usp=drive_link	Persson et al. 2022	It is unclear from their reported results what fraction of fish had visible indications of disease	1	1	0	NA
241	An outbreak of francisellosis in wild-caught Celtic Sea Atlantic cod, Gadus morhua L., juveniles reared in captivity	https://doi.org/10.1111/jfd.12210	Journal of Fish Diseases	"wild fish" AND "abnormalities"			1	https://drive.google.com/file/d/18YVE8IB_gjANt3ZhjmigtRcbkBZjTP1V/view?usp=drive_link	Ruane et al. 2015		1	0	NA	NA
242	First detection of Edwardsiella ictaluri (Proteobacteria: Enterobacteriaceae) in wild Australian catfish	https://doi.org/10.1111/jfd.12696	Journal of Fish Diseases	"wild fish" AND "abnormalities"			1	https://drive.google.com/file/d/1ySdooItssCREHboaLqODrfR5xkve_3Wm/view?usp=drive_link	Kelly et al. 2018	Data for external injuries only presented for subgroup, thus frequency data is not available	1	1	0	NA
243	Saddleback syndrome in European sea bass Dicentrarchus labrax (Linnaeus, 1758): anatomy, ontogeny and correlation with lateral-line, anal and pelvic fin abnormalities	https://doi.org/10.1111/jfd.12494	Journal of Fish Diseases	"wild fish" AND "abnormalities"	"wild fish" AND "deformities"		2	https://drive.google.com/file/d/1y6OC3zib8F48gBY1dH52UOgPCxSYT9Uy/view?usp=drive_link	Fragkoulis et al. 2017		1	0	NA	NA
244	Rapid decreases in salinity, but not increases, lead to immune dysregulation in Nile tilapia, Oreochromis niloticus (L.)	https://doi.org/10.1111/j.1365-2761.2012.01417.x	Journal of Fish Diseases	"wild fish" AND "abnormalities"			1	https://drive.google.com/file/d/1VANH_PzkpcGpg-7lQPhtSJ_fFQozZUVa/view?usp=drive_link	Choi et al. 2013		1	0	NA	NA
245	Study of the frequencies of erythrocyte abnormalities as in situ biomarkers of genotoxic risk of chemicals in special fish stock in water supply reservoirs	https://doi.org/10.1111/jfd.13909	Journal of Fish Diseases	"wild fish" AND "abnormalities"			1	https://drive.google.com/file/d/1Nps9KKPWI0L_XGn_pKH9g0fI8ld0YoKz/view?usp=drive_link	Řehulka & Bradík 2023		1	1	0	NA
246	Proliferative kidney disease and renal myxosporidiosis in juvenile salmonids from rivers in England and Wales	https://doi.org/10.1046/j.1365-2761.2002.00361.x	Journal of Fish Diseases	"wild fish" AND "abnormalities"			1	https://drive.google.com/file/d/1J5_9Vjb3nB3bgV8QEF3VCl_ctzigSvOQ/view?usp=drive_link	Feist et al. 2002		1	1	0	NA
247	Reply to Pollock (2014) Comments on ‘Saddleback deformities in yellowfin bream, Acanthopagrus australis (Günther), from South East Queensland’ by Diggles (2013)	https://doi.org/10.1111/jfd.12339	Journal of Fish Diseases	"wild fish" AND "abnormalities"	"wild fish" AND "injury"	"wild fish" AND "deformities"	3	https://drive.google.com/file/d/11OwHgEpOwv31AOcwoQwWgH1T0cBqIsqv/view?usp=drive_link	Diggles 2015	Not empirical	NA	NA	NA	NA
248	Suspected lead toxicosis in an electric eel, Electrophorus electricus (L.)	https://doi.org/10.1111/j.1365-2761.2012.01386.x	Journal of Fish Diseases	"wild fish" AND "abnormalities"			1	https://drive.google.com/file/d/1YBs97CQPzhi3q8xE_pI9Yb-kaVUHZg-b/view?usp=drive_link	Minter et al. 2012		1	0	NA	NA
249	Saddleback deformities in yellowfin bream, Acanthopagrus australis (Günther), from South East Queensland	https://doi.org/10.1111/jfd.12021	Journal of Fish Diseases	"wild fish" AND "abnormalities"	"wild fish" AND "injury"	"wild fish" AND "deformities"	3	https://drive.google.com/file/d/1yiYmBKyC9vmh5WBR8FU94jYUpbp5Xspa/view?usp=drive_link	Diggles 2013		1	1	1	1	1	Acanthopagrus australis	Adult	Deformity	Saddleback (spinal deformity)	7.3% across all sampling sites (35 out of 477 individuals)	No	Angling	No
250	First isolation of Vibrio tapetis and an atypical strain of Aeromonas salmonicida from skin ulcerations in common dab (Limanda limanda) in the North Sea	https://doi.org/10.1111/jfd.12729	Journal of Fish Diseases	"wild fish" AND "abnormalities"			1	https://drive.google.com/file/d/1baLnMYxGNlUHyXWVbcLO1LfdubCpOp9y/view?usp=drive_link	Vercauteren et al. 2018		1	1	1	1	1	Limanda limanda	Adult	Injury	Skin ulcerations	0.035	No	Trawling	No
251	Skeletal deformities and meristic trait variations are common in the intertidal fish Bathygobius cocosensis (Perciformes-Gobiidae)	https://doi.org/10.1111/jfd.13327	Journal of Fish Diseases	"wild fish" AND "abnormalities"	"wild fish" AND "deformities"		2	https://drive.google.com/file/d/1R0qt5Xj2OAkj6k7B4OlWmIQSzNwGq63I/view?usp=drive_link	Malard et al. 2021		1	1	1	0
252	Cholangioma in the Mozambique tilapia, Oreochromis mossambicus (Peters)	https://doi.org/10.1111/jfd.12176	Journal of Fish Diseases	"wild fish" AND "abnormalities"			1	https://drive.google.com/file/d/1Q7_sJUdNbSs9cQ-kfBpUBubFgsB_6h9N/view?usp=drive_link	van Dyk 2014		1	1	1	0
253	Influence of dietary lipid composition on cardiac pathology in farmed Atlantic salmon, Salmo salar L.	https://doi.org/10.1111/j.1365-2761.2005.00671.x	Journal of Fish Diseases	"wild fish" AND "abnormalities"	"wild fish" AND "injury"		2	https://drive.google.com/file/d/1aPAD96GViyRESsCI2VmWeYu7132Uzb4k/view?usp=drive_link	Seierstad et al. 2005		1	1	1	0
254	Epitheliocystis in silver perch, Bidyanus bidyanus (Mitchell)	https://doi.org/10.1046/j.1365-2761.1997.00326.x	Journal of Fish Diseases	"wild fish" AND "abnormalities"			1	https://drive.google.com/file/d/1EtmzynFZZhZe7GahqHj5TzeKb7PheasD/view?usp=drive_link	Frances et al. 1997		1	0	NA	NA
255	Suspected myocardial necrosis in farmed Atlantic salmon, Salmo salar L.: a field case	https://doi.org/10.1111/j.1365-2761.2007.00841.x	Journal of Fish Diseases	"wild fish" AND "abnormalities"	"wild fish" AND "deformities"	"wild fish" AND "injury"	3	https://drive.google.com/file/d/1WCjXYe2p_0w7a7zkiBq_1h4gM8AO6GJ5/view?usp=drive_link	Poppe et al. 2007		1	0	NA	NA
256	Regression and development of epidermal papillomas affecting white suckers, Catostomus commersoni (Lacépède), from Lake Ontario, Canada	https://doi.org/10.1111/j.1365-2761.1987.tb01100.x	Journal of Fish Diseases	"wild fish" AND "abnormalities"			1	https://drive.google.com/file/d/158ZQG_FWLu0CsiqKjnalU2vweg8ChyEr/view?usp=drive_link	Smith & Zajdlik 1987		1	1	1	1	1	Catostomus commersonii	Unspecified (possibly both juvenile and adult)	Injury	Epidermal papillomas	0.5	Yes	Seine net	No
257	An epizootic of chilodonelliasis in farmed barramundi Lates calcarifer (Bloch), a case report	https://doi.org/10.1111/jfd.12307	Journal of Fish Diseases	"wild fish" AND "abnormalities"			1	https://drive.google.com/file/d/1dR-sOu_ZjxJPnrFzZfOyn-OZMHQEk4oj/view?usp=drive_link	Bowater & O'Donoghue 2015		1	0	NA	NA
258	Isolation of infectious pancreatic necrosis virus from eels, Anguilla anguilla L., in the United Kingdom	https://doi.org/10.1111/j.1365-2761.1981.tb01153.x	Journal of Fish Diseases	"wild fish" AND "abnormalities"			1	https://drive.google.com/file/d/1eTC_IsrPqBF6V5IH6iLtPowKXzjj-X-V/view?usp=drive_link	Hudson et al. 1981		1	0	NA	NA
259	Parasite diversity of African longfin eel Anguilla mossambica Peters with comments on host response to the monogenean Pseudodactylogyrus anguillae (Yin and Sproston)	https://doi.org/10.1111/jfd.12560	Journal of Fish Diseases	"wild fish" AND "abnormalities"			1	https://drive.google.com/file/d/1qVsv9cfeCYZS_rEjGQ76ol5rimznqF2v/view?usp=drive_link	McHugh et al. 2017		1	1	0	NA
260	Ceroid deposition, retinal degeneration and renal calcium oxalate crystals in cultured clownfish, Amphiprion ocellaris*	https://doi.org/10.1111/j.1365-2761.1983.tb00088.x	Journal of Fish Diseases	"wild fish" AND "abnormalities"			1	https://drive.google.com/file/d/15cwcaH4IAdNGSqeKIgiQTwCWIFQkIV98/view?usp=drive_link	Blazer & Wolke 1983		1	0	NA	NA
261	First observations of conjoined twins in newborn seahorses, Hippocampus guttulatus Cuvier	https://doi.org/10.1111/j.1365-2761.2012.01373.x	Journal of Fish Diseases	"wild fish" AND "abnormalities"			1	https://drive.google.com/file/d/1KuYaRHjwhODw44OmG41qQKJY0Qk2_Tiu/view?usp=drive_link	Blanco et al. 2012		1	0	NA	NA
262	Characterization of β-haemolytic Group B Streptococcus agalactiae in cultured seabream, Sparus auratus L., and wild mullet, Liza klunzingeri (Day), in Kuwait	https://doi.org/10.1046/j.1365-2761.2002.00392.x	Journal of Fish Diseases	"wild fish" AND "abnormalities"	"wild fish" AND "injury"		2	https://drive.google.com/file/d/1Tqq6rhaZeU2cbnZZ60YQ_JSjPpxLdbKg/view?usp=drive_link	Evans et al. 2002	Data collected specifically during a disease outbreak	1	1	1	1	1	Liza klunzingeri	Unspecified (possibly both juvenile and adult)	Injury	Streptococcal disease signs (such as abnormal swimming behaviour, c-shaped body, ocular abnormalities, external haemorrhage on head and fins)	82% (32 out of 39 individuals)	No	Cast net (possibly other methods as well)	No
263	Viral haemorrhagic septicaemia virus IVb experimental infection of rainbow trout, Oncorhynchus mykiss (Walbaum), and fathead minnow, Pimphales promelas (Rafinesque)	https://doi.org/10.1111/j.1365-2761.2009.01128.x	Journal of Fish Diseases	"wild fish" AND "abnormalities"			1	https://drive.google.com/file/d/1y0ud8JEK-E27RYMkrkxOXi_-47ldCv_n/view?usp=drive_link	Al‐Hussinee et al. 2010		1	0	NA	NA
264	Effect of diets containing gossypol on blood parameters and spleen structure in tilapia, Oreochromis sp., reared in a recirculating system	https://doi.org/10.1111/j.1365-2761.2004.00551.x	Journal of Fish Diseases	"wild fish" AND "abnormalities"			1	https://drive.google.com/file/d/1XYrO38aipJcEaAoIIyIJI0HkHwB5gz9l/view?usp=drive_link	Garcia‐Abiado et al. 2004		1	0	NA	NA
265	Novel myocardial pathology in farmed salmonids	https://doi.org/10.1111/jfd.13486	Journal of Fish Diseases	"wild fish" AND "abnormalities"			1	https://drive.google.com/file/d/1f8i9ni2vrtbYaSCSxDnEA3sP4JfSUdco/view?usp=drive_link	Poppe et al. 2021		1	1	1	0
266	Winter kill in intensively stocked channel catfish (Ictalurus punctatus): Coinfection with Aeromonas veronii, Streptococcus parauberis and Shewanella putrefaciens	https://doi.org/10.1111/jfd.12827	Journal of Fish Diseases	"wild fish" AND "abnormalities"			1	https://drive.google.com/file/d/1gFhdGfnm8K4p1ptILNb03ky4Z04locvc/view?usp=drive_link	Mohammed & Peatman 2018		1	0	NA	NA
267	Testicular tumour in northern pike, Esox lucius L	https://doi.org/10.1111/jfd.12045	Journal of Fish Diseases	"wild fish" AND "abnormalities"			1	https://drive.google.com/file/d/1BgMBZ1KCq9Y7fZKlUYPwwEHmnZCTdPKz/view?usp=drive_link	Řehulka 2013		1	1	1	0
268	Systemic Edwardsiella tarda infection in a Western African lungfish (Protopterus annectens) with cytologic observation of heterophil projections	https://doi.org/10.1111/jfd.12831	Journal of Fish Diseases	"wild fish" AND "abnormalities"			1	https://drive.google.com/file/d/1CQ52m5x1YIZVdW5iPjWfwelDoSNsKN8t/view?usp=drive_link	Rousselet et al. 2018	Case study of single individual	1	1	0	NA
269	The impact of solar ultraviolet radiation upon the skin of rainbow trout, Salmo gairdneri Richardson, farmed at high altitude in Bolivia	https://doi.org/10.1111/j.1365-2761.1985.tb00942.x	Journal of Fish Diseases	"wild fish" AND "abnormalities"			1	https://drive.google.com/file/d/102JW1XYLGINVIyHJezSgOQ6hmBLYUGnz/view?usp=drive_link	Bullock & Coutts 1985		1	1	1	1	1	Oncorhynchus mykiss	Juvenile (30-50 gram)	Injury	Skin damage from solar radiation	0% (0 out of 27)	No	Electrofishing	No
270	Comprehensive analysis of Vibrio alginolyticus: Environmental risk factors in the cultured Gilthead seabream (Sparus aurata) under seasonal fluctuations and water parameter alterations	https://doi.org/10.1111/jfd.13860	Journal of Fish Diseases	"wild fish" AND "abnormalities"			1	https://drive.google.com/file/d/18-txyZPeoI_4ZE9gkT2ppXy5kKxkVDFo/view?usp=drive_link	Aly et al. 2023		1	0	NA	NA
271	A review of bacterial disease outbreaks in rainbow trout (Oncorhynchus mykiss) reported from 2010 to 2022	https://doi.org/10.1111/jfd.13886	Journal of Fish Diseases	"wild fish" AND "abnormalities"			1	https://drive.google.com/file/d/1efVQV5imoj411jMC8wV0q5XYe0dYVHbB/view?usp=drive_link	Duman et al. 2023	Review article	NA	NA	NA	NA
272	Development and validation of real-time PCR for the detection of Yersinia ruckeri	https://doi.org/10.1111/j.1365-2761.2011.01327.x	Journal of Fish Diseases	"wild fish" AND "abnormalities"			1	https://drive.google.com/file/d/1t-4Uwu-QAn44j5J2Sgr-qjYaC3kxqWtt/view?usp=drive_link	Keeling et al. 2012		1	0	NA	NA
273	Spinal deformity in triploid grass carp ctenopharyngodon idella (Valenciennes)	https://doi.org/10.1111/j.1365-2761.2010.01229.x	Journal of Fish Diseases	"wild fish" AND "abnormalities"	"wild fish" AND "deformities"	"wild fish" AND "injury"	3	https://drive.google.com/file/d/1AyddRcVm91D-FDs74JBeoLfgNSEBwPfE/view?usp=drive_link	Grimmett et al. 2011	No data on prevalence/percent affected individuals	1	1	0	NA
274	Malignant melanoma of brown bullhead (Ameiurus nebulosus) in Lake Memphremagog, Vermont/Quebec	https://doi.org/10.1111/jfd.13112	Journal of Fish Diseases	"wild fish" AND "abnormalities"			1	https://drive.google.com/file/d/1R6Dj-xsmfmEys383XIViGPNoD5ssNicC/view?usp=drive_link	Blazer et al. 2020		1	1	1	1	1	Ameiurus nebulosus	Adult	Injury	Dark spots indicative of malignant melanoma	31% (182 out of 594)	Yes	Boat electrofishing, possibly other methods as well	No
275	Protection conferred against viral nervous necrosis by simultaneous inoculation of aquabirnavirus and inactivated betanodavirus in the sevenband grouper, Epinephelus septemfasciatus (Thunberg)	https://doi.org/10.1111/j.1365-2761.2008.01017.x	Journal of Fish Diseases	"wild fish" AND "abnormalities"			1	https://drive.google.com/file/d/1hzJ-qoLuI6gKU5-CtJc-SviplSglZ_E_/view?usp=drive_link	Yamashita et al. 2009		1	0	NA	NA
276	Diseases of tunas, Thunnus spp.	https://doi.org/10.1046/j.1365-2761.2003.00454.x	Journal of Fish Diseases	"wild fish" AND "abnormalities"	"wild fish" AND "injury"		2	https://drive.google.com/file/d/1IdeDS0cznczulq0_kRzRK2Nj59wHeHUm/view?usp=drive_link	Munday et al. 2003	Review article	NA	NA	NA	NA
277	Histopathological changes in the livers of dab, Limanda limanda (L.)	https://doi.org/10.1111/j.1365-2761.1993.tb00863.x	Journal of Fish Diseases	"wild fish" AND "abnormalities"	"wild fish" AND "injury"		2	https://drive.google.com/file/d/1AtOECZ3zyz1ikioKGI0Qmci5DqkTpkyB/view?usp=drive_link	Bucke & Feist 1993		1	1	1	0
278	Comparative performance of growth, vertebral structure and muscle composition in diploid and triploid Paralichthys olivaceus	https://doi.org/10.1111/jfd.12846	Journal of Fish Diseases	"wild fish" AND "abnormalities"	"wild fish" AND "deformities"		2	https://drive.google.com/file/d/1l0yt4-Te7GyyvTHgVISmhE6tJFjzh0Gs/view?usp=drive_link	Liu et al. 2018		1	0	NA	NA
279	Vaccination and triploidy increase relative heart weight in farmed Atlantic salmon, Salmo salar L.	https://doi.org/10.1111/jfd.12216	Journal of Fish Diseases	"wild fish" AND "abnormalities"	"wild fish" AND "deformities"		2	https://drive.google.com/file/d/1kgGC5njElFEFqOSM8aIWdstm0Mf7gnUC/view?usp=drive_link	Fraser et al. 2015		1	0	NA	NA
280	Gill disease of marine fish caused by infection with Neoparamoeba pemaquidensis	https://doi.org/10.1046/j.1365-2761.2001.00329.x	Journal of Fish Diseases	"wild fish" AND "abnormalities"			1	https://drive.google.com/file/d/15FLROfbOrX35iW9J7QAv9wtqDhSHSLAB/view?usp=drive_link	Munday et al. 2001	Review article	NA	NA	NA	NA
281	Hepatocellular carcinoma and fatty infiltration in the Atlantic tomcod, Microgadus tomcod (Walbaum)	https://doi.org/10.1111/j.1365-2761.1989.tb00282.x	Journal of Fish Diseases	"wild fish" AND "abnormalities"			1	https://drive.google.com/file/d/1iRX47hpI3o8FVGQ9AcCOp1dFVAg2x82n/view?usp=drive_link	Cormier et al. 1989		1	1	1	0
282	Emergence of a new rhabdovirus associated with mass mortalities in eelpout (Zoarces viviparous) in the Baltic Sea	https://doi.org/10.1111/jfd.12506	Journal of Fish Diseases	"wild fish" AND "abnormalities"			1	https://drive.google.com/file/d/1sqKeWuDg7E3O_gqoRn1h7tZUYH3u02BG/view?usp=drive_link	Axén et al. 2017	No data on prevalence/percent affected individuals	1	1	0	NA
283	Steatitis in wild sharptooth catfish, Clarias gariepinus (Burchell), in the Olifants and Lower Letaba Rivers in the Kruger National Park, South Africa	https://doi.org/10.1111/j.1365-2761.2011.01267.x	Journal of Fish Diseases	"wild fish" AND "abnormalities"			1	https://drive.google.com/file/d/1y0KpahMuHr6XOIc-pz2MZOKz98Kl4dRr/view?usp=drive_link	Huchzermeyer et al. 2011		1	1	1	0
284	Lumpfish (Cyclopterus lumpus, Linnaeus) is susceptible to viral nervous necrosis: Result of an experimental infection with different genotypes of Betanodavirus	https://doi.org/10.1111/jfd.13088	Journal of Fish Diseases	"wild fish" AND "abnormalities"			1	https://drive.google.com/file/d/1T9IRMUneywYk33ZKHCJVyLjIVxsAtkCm/view?usp=drive_link	Toffan et al. 2019		1	0	NA	NA
285	Histology and ultrastructure of hepatic nodular alterations in Clarias gariepinus (Burchell, 1822)	https://doi.org/10.1111/jfd.12900	Journal of Fish Diseases	"wild fish" AND "abnormalities"			1	https://drive.google.com/file/d/1nlS6tMNe-Z5odF5FIS0x_q7mhcDpKW0F/view?usp=drive_link	Lukhwareni & van Dyk 2018		1	1	1	1	1	Clarias gariepinus	Adult	Deformity and/or injury	Any type of external "abnormalities"	0% (0 out of 25)	Yes	Gillnet	No
286	Current practices in the chemotherapeutic control of sea lice infestations in aquaculture: a review	https://doi.org/10.1111/j.1365-2761.1993.tb00844.x	Journal of Fish Diseases	"wild fish" AND "abnormalities"			1	https://drive.google.com/file/d/1_7IGVj5cxmo-imPcuqQpBrEcotgVdb_l/view?usp=drive_link	Roth et al. 1993	Review article	NA	NA	NA	NA
287	Susceptibility, behaviour, and retention of the parasitic salmon louse (Lepeophtheirus salmonis) differ with Atlantic salmon population origin	https://doi.org/10.1111/jfd.12707	Journal of Fish Diseases	"wild fish" AND "abnormalities"			1	https://drive.google.com/file/d/1b-RJoWVJu3gm1Qf0LyECxJ8iyndCR3u8/view?usp=drive_link	Bui et al. 2018		1	0	NA	NA
288	Piscine mycobacteriosis in the ornamental fish trade in Trinidad and Tobago	https://doi.org/10.1111/jfd.13580	Journal of Fish Diseases	"wild fish" AND "abnormalities"			1	https://drive.google.com/file/d/1W0iNoomW9RshI0lvwAN5hhRubAn5Iz5f/view?usp=drive_link	Phillips Savage et al. 2022		1	0	NA	NA
289	Treatments of orange-spotted grouper (Epinephelus coioides) against Cryptocaryon irritans with •OH, ClO2 or HCHO: Survival, physiological and histological response	https://doi.org/10.1111/jfd.13736	Journal of Fish Diseases	"wild fish" AND "abnormalities"	"wild fish" AND "injury"		2	https://drive.google.com/file/d/1EpeQYJI9IxuLLTpCRm62dS8YYnxXbRws/view?usp=drive_link	Zhong et al. 2023		1	0	NA	NA
290	Viral encephalopathy and retinopathy in aquaculture: a review	https://doi.org/10.1111/jfd.12541	Journal of Fish Diseases	"wild fish" AND "abnormalities"			1	https://drive.google.com/file/d/1d7lrf_Qw0CFFrXLYsEk9CWAt409WydTG/view?usp=drive_link	Doan et al. 2017	Review article	NA	NA	NA	NA
291	Natural outbreak of Streptococcus agalactiae (GBS) infection in wild giant Queensland grouper, Epinephelus lanceolatus (Bloch), and other wild fish in northern Queensland, Australia	https://doi.org/10.1111/j.1365-2761.2011.01332.x	Journal of Fish Diseases	"wild fish" AND "deformities"			1	https://drive.google.com/file/d/10Fh7vfwa9s6WWnsoBrv4Qsyz8ByUjCG7/view?usp=drive_link	Bowater et al. 2012	No data on prevalence/percent affected individuals	1	1	0	NA
295	Vertebral column deformity in adult wild haddock (Melanogrammus aeglefinus)	https://doi.org/10.1111/jfd.12903	Journal of Fish Diseases	"wild fish" AND "deformities"			1	https://drive.google.com/file/d/1PdJeNbxSQweyPYyzQTeKTPYygxApze2x/view?usp=drive_link	Jawad et al. 2018		1	1	1	1	1	Melanogrammus aeglefinus	Adult	Deformity	Deformity of spine	4.76% (1 out of 21)	Yes	Gillnet	No
297	The aetiology of spinal deformity in Atlantic salmon, Salmo salar L.: influence of genetic factors on the frequency and severity in freshwater stages	https://doi.org/10.1111/j.1365-2761.2007.00888.x	Journal of Fish Diseases	"wild fish" AND "deformities"			1	https://drive.google.com/file/d/1VX8GROFpEx-YOoX1s-FEQjDIpH6rWDG1/view?usp=drive_link	Sullivan et al. 2007		1	0	NA	NA
300	Keyword index	https://doi.org/10.1111/j.1365-2761.2004.v27_i12_kwdindex.x	Journal of Fish Diseases	"wild fish" AND "deformities"			1		NA	Not empirical	NA	NA	NA	NA
303	A review of mycobacteriosis in marine fish	https://doi.org/10.1111/j.1365-2761.2008.01016.x	Journal of Fish Diseases	"wild fish" AND "deformities"			1	https://drive.google.com/file/d/1agTBmR6khUfutr8UJN1hSymt8nGhjvbp/view?usp=drive_link	Jacobs et al. 2009	Review article	NA	NA	NA	NA
304	Coronary changes in the Atlantic salmon Salmo salar L: characterization and impact of dietary fatty acid compositions	https://doi.org/10.1111/jfd.12321	Journal of Fish Diseases	"wild fish" AND "injury"			1	https://drive.google.com/file/d/1ySse5P0wxOrH5BSE2pPSuN7-a9EEFJQ_/view?usp=drive_link	Dalum et al. 2016		1	1	0	NA
305	First record of epizootic ulcerative syndrome from the Upper Congo catchment: An outbreak in the Bangweulu swamps, Zambia	https://doi.org/10.1111/jfd.12680	Journal of Fish Diseases	"wild fish" AND "injury"			1	https://drive.google.com/file/d/1wPGSLouUXz_VQDIvxn1wwREJfINUP3xq/view?usp=drive_link	Huchzermeyer et al. 2018	No data on prevalence/percent affected individuals	1	1	0	NA
309	First report of acanthocephalan parasite, Longicollum pagrosomi Yamaguti, 1935 in cultured red snapper (Lutjanus erythropterus) in Taiwan	https://doi.org/10.1111/jfd.13583	Journal of Fish Diseases	"wild fish" AND "injury"			1	https://drive.google.com/file/d/18HI5HAsoZ4QDpZdZ1SUIPaTIALWRwnKi/view?usp=drive_link	Cheng et al. 2022		1	0	NA	NA
310	Potential role of ectoparasites (Zeuxapta seriolae and Caligus lalandei) in the transmission of pathogenic bacteria in yellowtail kingfish Seriola lalandi, inferred from cultivable microbiota and molecular analyses	https://doi.org/10.1111/jfd.12582	Journal of Fish Diseases	"wild fish" AND "injury"			1	https://drive.google.com/file/d/1uOwjK_7Qj9Yro-IRsmU39fV3F32NWTfU/view?usp=drive_link	Sepúlveda et al. 2017	No data on prevalence/percent affected individuals	1	1	0	NA
312	Gross, histological and scanning electron microscopic appearance of dorsal fin rot in farmed Atlantic salmon, Salmo salar L., parr	https://doi.org/10.1046/j.1365-2761.1996.d01-93.x	Journal of Fish Diseases	"wild fish" AND "injury"			1	https://drive.google.com/file/d/1zv6adYfKkDRAX4gZWtg4hLxLrgJWa1AP/view?usp=drive_link	Turnbull et al. 1996		1	1	1	1	1	Salmo salar	Juvenile (parr)	Injury	Fin rot/fin damage	0% (0 out of 13)	No	Electrofishing	No
313	A case report of hepatocellular neoplasia in bowfin, Amia calva L.	https://doi.org/10.1111/j.1365-2761.1987.tb01079.x	Journal of Fish Diseases	"wild fish" AND "injury"			1	https://drive.google.com/file/d/1VLaSB_IV_YBwT-WTyiHXucaFAVIOS4fY/view?usp=drive_link	Maccubbin et al. 1987		1	1	1	1	1	Amia calva	Adult	Deformity and/or injury	Any type of external signs the fish was not "normal"	0% (0 out of 5)	No	Electrofishing	No
314	Infection and pathology in Queensland grouper, Epinephelus lanceolatus, (Bloch), caused by exposure to Streptococcus agalactiae via different routes	https://doi.org/10.1111/jfd.12273	Journal of Fish Diseases	"wild fish" AND "injury"			1	https://drive.google.com/file/d/1eElUGTiShRkLaAIRUpOLpvEo8ZI6uzTR/view?usp=drive_link	Delamare‐Deboutteville et al. 2015		1	0	NA	NA
316	Lipoid liver disease, atherosclerosis and glomerular lipidosis in a Gulf flounder Paralichthys albigutta (Jordan & Gilbert 1882): a case report	https://doi.org/10.1111/jfd.12486	Journal of Fish Diseases	"wild fish" AND "injury"			1	https://drive.google.com/file/d/18AORcnhEDQLfU_Zz2Ey9TAX2R55mIorg/view?usp=drive_link	Dill et al. 2017	Case study, so unable to determine prevalence	1	1	0	NA
317	Ulcerative dermatitis in wild dusky grouper Epinephelus marginatus (Lowe) from Libyan waters	https://doi.org/10.1111/jfd.12485	Journal of Fish Diseases	"wild fish" AND "injury"			1	https://drive.google.com/file/d/1tOFuQ5EH-NrmLACJAHmiXKzyJrPjhenq/view?usp=drive_link	Rizgalla et al. 2016	No other fish species captured at the same time and in the same locations displayed similar lesions and, where present, lesions only affected dusky grouper	1	1	1	1	1	Epinephelus marginatus	Juvenile and adult (the size range indicates fish small enough to likely include individuals who are not sexually mature)	Injury	Ulcerative dermatitis causing skin lesions	20.6% (55 out of 267)	No	Multiple different methods, including spear-fishing and baited hook capture	No
318	Trauma-induced exophthalmia in vermilion snapper, Rhomboplites aurorubens (Cuvier 1829): Treatment and prevention	https://doi.org/10.1111/jfd.13117	Journal of Fish Diseases	"wild fish" AND "injury"			1	https://drive.google.com/file/d/1h-Q4LeOhvX_-FRo5XVWsMhb_EOi22zvW/view?usp=drive_link	Henderson & Boylan 2020		1	0	NA	NA
319	Mortality due to a retained circle hook in a longfin mako shark Isurus paucus (Guitart-Manday)	https://doi.org/10.1111/jfd.12277	Journal of Fish Diseases	"wild fish" AND "injury"			1	https://drive.google.com/file/d/18WnfPuB7pAiR4Xk6-gI8aPz2hkycMfKq/view?usp=drive_link	Adams et al. 2015	Case study of single individual	1	1	0	NA
320	Isolation and experimental challenge of cultured burbot (Lota lota maculosa) with Flavobacterium columnare and Aeromonas sp. isolates	https://doi.org/10.1111/jfd.13169	Journal of Fish Diseases	"wild fish" AND "injury"			1	https://drive.google.com/file/d/1JfINRYCX9p7CAFY8q9yf5vfmCamNV3D_/view?usp=drive_link	Bruce et al. 2020		1	0	NA	NA
321	Mast cells in the gills and intestines of naturally infected fish: evidence of migration and degranulation	https://doi.org/10.1111/j.1365-2761.2008.00961.x	Journal of Fish Diseases	"wild fish" AND "injury"			1	https://drive.google.com/file/d/1EcHskEcWxXWRgciW5KMT0J4iWo4VQFWY/view?usp=drive_link	Dezfuli & Giari 2008		1	1	1	0
322	Pathological effects of Cichlidogyrus philander Douëllou, 1993 (Monogenea, Ancyrocephalidae) on the gills of Pseudocrenilabrus philander (Weber, 1897) (Cichlidae)	https://doi.org/10.1111/jfd.13121	Journal of Fish Diseases	"wild fish" AND "injury"			1	https://drive.google.com/file/d/1HLTNCycnlKQkD9EMI3s74Fd-rraYhDqL/view?usp=drive_link	Igeh & Avenant‐Oldewage 2020		1	1	1	0
323	Antagonistic activity of Aeromonas media strain A199 against Saprolegnia sp., an opportunistic pathogen of the eel, Anguilla australis Richardson	https://doi.org/10.1046/j.1365-2761.2003.00443.x	Journal of Fish Diseases	"wild fish" AND "injury"			1	https://drive.google.com/file/d/1YE9sXWJCwBLt-5riRyEFZXt2ICmAcs0b/view?usp=drive_link	Lategan & Gibson 2003		1	0	NA	NA
324	Rapid temperature-dependent wound closure following adipose fin clipping of Atlantic salmon Salmo salar L	https://doi.org/10.1111/jfd.12261	Journal of Fish Diseases	"wild fish" AND "injury"			1	https://drive.google.com/file/d/144S622b8f2zFOpywp55_5P5EOL2YMk9p/view?usp=drive_link	Andrews et al. 2015		1	0	NA	NA
325	The effects of microcystins on the serum biochemistry of carp, Cyprinus carpio L., when the toxins are administered by gavage, immersion and intraperitoneal routes	https://doi.org/10.1111/j.1365-2761.1996.tb00694.x	Journal of Fish Diseases	"wild fish" AND "injury"			1	https://drive.google.com/file/d/13zNMwHi3XWK_HBNhQ2QNp8LUnJbByDJ3/view?usp=drive_link	Carbis et al. 1996		1	0	NA	NA
326	Molecular markers of cancer in cartilaginous fish: immunocytochemical study of PCNA, p-53, myc and ras expression in neoplastic and hyperplastic tissues from free ranging blue sharks, Prionace glauca (L.)	https://doi.org/10.1111/j.1365-2761.2007.00871.x	Journal of Fish Diseases	"wild fish" AND "injury"			1	https://drive.google.com/file/d/1aF_BU66z1zQ-ZwUaXYtjKvGB6_8uVT95/view?usp=drive_link	Borucinska et al. 2008		1	1	1	0
327	Tapeworms as pathogens of fish: A review	https://doi.org/10.1111/jfd.13526	Journal of Fish Diseases	"wild fish" AND "injury"			1	https://drive.google.com/file/d/1HynsORgXfNn9e0jYlU-47Y9zOrJ1nkZ9/view?usp=drive_link	Scholz et al. 2021	Review article	NA	NA	NA	NA
331	A review of infectious gill disease in marine salmonid fish	https://doi.org/10.1111/j.1365-2761.2011.01251.x	Journal of Fish Diseases	"wild fish" AND "injury"			1	https://drive.google.com/file/d/17cbyxj9Nsi9ZXc-HAyXQSkamjqybn3VW/view?usp=drive_link	Mitchell & Rodger 2011	Review article	NA	NA	NA	NA
332	Epidemiology of Polypodium hydriforme in American Paddlefish	https://doi.org/10.1111/jfd.13202	Journal of Fish Diseases	"wild fish" AND "injury"			1	https://drive.google.com/file/d/1tYe6FwcV7WUM5-bs98VTye5Xg8eIWO4r/view?usp=drive_link	Okamura et al. 2020		1	1	1	0
334	Haematology reference values for Dicentrarchus labrax and Sparus aurata: A systematic review and meta-analysis	https://doi.org/10.1111/jfd.13680	Journal of Fish Diseases	"wild fish" AND "injury"			1	https://drive.google.com/file/d/1WKaT70sBj_0Yf7ds8vcrGUJ6kuuhSyji/view?usp=drive_link	Michail et al. 2022	Review article	NA	NA	NA	NA
335	Influence of some physico-chemical variables on wild fish richness beneath sea-cage fish farms in the Aegean Sea, Turkey	https://doi.org/10.1017/S0025315420001034	Journal of the Marine Biological Association of the United Kingdom	"wild fish" AND "abnormalities"	"wild fish" AND "injury"	"wild fish" AND "deformities"	3	https://drive.google.com/file/d/1EY3A_xlb3Wxx3X4no8iKMTFrrocXOjYp/view?usp=drive_link	Akyol et al. 2020		1	0	NA	NA
336	Quantification and distribution of Anisakis simplex sensu stricto in wild, one sea winter Atlantic salmon, Salmo salar, returning to Scottish rivers	https://doi.org/10.1017/S0025315414001374	Journal of the Marine Biological Association of the United Kingdom	"wild fish" AND "abnormalities"	"wild fish" AND "injury"	"wild fish" AND "deformities"	3	https://drive.google.com/file/d/1KiCYh_0nXuR0w6Gc6MQ5LIGwBEsxA_sE/view?usp=drive_link	Noguera et al. 2015		1	1	1	1	1	Salmo salar	Adult	Injury	Red Vent Syndrome (RVS) caused by Anisakis simplex	100% (10 out of 10 sampled individuals)	No	Caught with bag nets and killed in an unspecified way	No
337	Occurrence of abnormal sexual dimorphic structures in the gonochoristic crustacean, Upogebia major (Thalassinidea: Decapoda), inhabiting mud tidal flats in Japan	https://doi.org/10.1017/S0025315410001712	Journal of the Marine Biological Association of the United Kingdom	"wild fish" AND "abnormalities"			1		Nanri et al. 2011		0	NA	NA	NA
338	Note on a Conger with Abnormal Gonad	https://doi.org/10.1017/S0025315400073586	Journal of the Marine Biological Association of the United Kingdom	"wild fish" AND "abnormalities"			1	https://drive.google.com/file/d/1kRzSJdx-sfAzlpUDXoIipnGzwlxCsKKS/view?usp=drive_link	Hefford 1908		1	1	0	NA
339	On Abnormal Conditions of the Gills in Mytilus edulis. Part I. On Permanent Natural Reversal of the Frontal Cilia on the Gill Filaments of Mytilus edulis	https://doi.org/10.1017/S0025315400073148	Journal of the Marine Biological Association of the United Kingdom	"wild fish" AND "abnormalities"			1	https://drive.google.com/file/d/1piFzPBL-YUj3NaHjxOz3GTQDFKBI7q09/view?usp=drive_link	Atkins 1930		0	NA	NA	NA
340	Note on Abnormal Pigmentation of a Whiting infected by Trematode larvæ	https://doi.org/10.1017/S0025315400073409	Journal of the Marine Biological Association of the United Kingdom	"wild fish" AND "abnormalities"			1	https://drive.google.com/file/d/17Stymqewt_5UjtLmthoZfIbGMDCsJK5I/view?usp=drive_link	Gamble & Drew 1911		1	0	NA	NA
341	The abnormal development of plaice embryos and larvae in marine aquaria	https://doi.org/10.1017/S0025315400009048	Journal of the Marine Biological Association of the United Kingdom	"wild fish" AND "abnormalities"			1	https://drive.google.com/file/d/1Lp2Mz4Ep5PgRzW-2bSHbIvMXA9Kq9tc8/view?usp=drive_link	Shelbourne 1956		1	0	NA	NA
342	Reproductive abnormalities in female Ocenebra erinacea (Gastropoda) resulting from tributyltin-induced imposex	https://doi.org/10.1017/S0025315400036638	Journal of the Marine Biological Association of the United Kingdom	"wild fish" AND "abnormalities"	"wild fish" AND "deformities"		2		Gibbs et al. 1990		0	NA	NA	NA
343	Some Abnormal Fishes Received at the Plymouth Laboratory	https://doi.org/10.1017/S002531540005178X	Journal of the Marine Biological Association of the United Kingdom	"wild fish" AND "abnormalities"			1	https://drive.google.com/file/d/12IuI_3Vta3aSif8QmzMaKkYmB6CWm9Ce/view?usp=drive_link	Ford 1930	There is data, but it is anecdotal and no denominator is provided from which to calculate prevalence	1	1	0	NA
344	Foraging Activity of Limpets in Normal and Abnormal Tidal Regimes	https://doi.org/10.1017/S0025315400053133	Journal of the Marine Biological Association of the United Kingdom	"wild fish" AND "abnormalities"			1		Little et al. 1991		0	NA	NA	NA
345	Cold Induced Abnormal Catches of Sole	https://doi.org/10.1017/S0025315400040133	Journal of the Marine Biological Association of the United Kingdom	"wild fish" AND "abnormalities"			1	https://drive.google.com/file/d/1bvGIQpN-N2Wbd0ys9cfa9s_F5dHzUB9m/view?usp=drive_link	Horwood & Millner 1998		1	1	0	NA
346	A Peculiarly Abnormal Specimen of the Turbot	https://doi.org/10.1017/S0025315400043733	Journal of the Marine Biological Association of the United Kingdom	"wild fish" AND "abnormalities"			1	https://drive.google.com/file/d/1177cnQPIY3FokhsvdtZxRYfrvBLm1r7E/view?usp=drive_link	Cunningham 1907	There is data, but it is anecdotal and no denominator is provided from which to calculate prevalence	1	1	0	NA
347	Formation and Regeneration of Abnormal Cells of the Marine Diatom Ditylum Brightwellii (West) Grunow	https://doi.org/10.1017/S0025315400024292	Journal of the Marine Biological Association of the United Kingdom	"wild fish" AND "abnormalities"			1		Canterford 1980		0	NA	NA	NA
348	Abnormal Vertebræ in Herrings	https://doi.org/10.1017/S0025315400007979	Journal of the Marine Biological Association of the United Kingdom	"wild fish" AND "abnormalities"			1	https://drive.google.com/file/d/1WuUHsxpmpgyRPCohSgC0AUTyuqQ-IxK-/view?usp=drive_link	Ford & Bull 1926		1	1	1	0
349	Bacterial Fish Pathogens: Disease in Farmed and Wild Fish	https://doi.org/10.1017/S0025315400027399	Journal of the Marine Biological Association of the United Kingdom	"wild fish" AND "abnormalities"	"wild fish" AND "deformities"	"wild fish" AND "injury"	3		NA	Review article	NA	NA	NA	NA
350	Note on Some Abnormalities of Labial Palps and Foot of Mytilus edulis	https://doi.org/10.1017/S0025315400051006	Journal of the Marine Biological Association of the United Kingdom	"wild fish" AND "abnormalities"	"wild fish" AND "injury"		2		Atkins 1931		0	NA	NA	NA
351	The Changes in Blood Glucose in Pleuronectes Platessa Following Capture From The Wild: A Stress Reaction	https://doi.org/10.1017/S0025315400021627	Journal of the Marine Biological Association of the United Kingdom	"wild fish" AND "abnormalities"	"wild fish" AND "injury"	"wild fish" AND "deformities"	3	https://drive.google.com/file/d/1fXFxOEIN-kln0nS_i7UamKVu7-LH19M6/view?usp=drive_link	Wardle 1972		1	1	0	NA
352	Abnormal Eyes in Wild Gammarus zaddachi Sexton	https://doi.org/10.1017/S0025315400055892	Journal of the Marine Biological Association of the United Kingdom	"wild fish" AND "abnormalities"			1		Bassindale 1933		0	NA	NA	NA
353	On Abnormal Conditions of the Gills in Mytilus edulis. Part II. Structural Abnormalities, with a Note on the Method of Division of the Mantle Cavity in Normal Individuals	https://doi.org/10.1017/S0025315400050992	Journal of the Marine Biological Association of the United Kingdom	"wild fish" AND "abnormalities"			1	https://drive.google.com/file/d/1eOp0_4mAmZdrm88MdSCamgcWuorzOw41/view?usp=drive_link	Atkins 1931		0	NA	NA	NA
354	Morphological abnormalities in the stauromedusa Haliclystus auricula (Cnidaria) and their possible causes	https://doi.org/10.1017/S0025315408000179	Journal of the Marine Biological Association of the United Kingdom	"wild fish" AND "abnormalities"			1		Zagal 2008		0	NA	NA	NA
355	Teratological records in blue shark Prionace glauca embryos from the South-western Atlantic Ocean	https://doi.org/10.1017/S0025315422000996	Journal of the Marine Biological Association of the United Kingdom	"wild fish" AND "abnormalities"			1	https://drive.google.com/file/d/1iPz2gVQMilpyNKQdE9gT3SL7dqMqI4Fv/view?usp=drive_link	Cabanillas-Torpoco et al. 2023	There is data, but it is anecdotal and no denominator is provided from which to calculate prevalence	1	1	0	NA
356	Early development of two Capitella species (Annelida: Capitellidae) from the Gulf of Mexico	https://doi.org/10.1017/S0025315419000687	Journal of the Marine Biological Association of the United Kingdom	"wild fish" AND "abnormalities"			1		Méndez et al. 2019		0	NA	NA	NA
357	Prevalence and patterns of infection by the epicaridean parasite, Gyge ovalis and the emergence of intersex in the estuarine mud shrimp, Upogebia major	https://doi.org/10.1017/S0025315413001392	Journal of the Marine Biological Association of the United Kingdom	"wild fish" AND "abnormalities"			1		Ubaldo et al. 2014		0	NA	NA	NA
358	The relationship between temperature, oxygen condition and embryo encapsulation in the marine gastropod Chorus giganteus	https://doi.org/10.1017/S0025315410001335	Journal of the Marine Biological Association of the United Kingdom	"wild fish" AND "abnormalities"			1		Cancino et al. 2011		0	NA	NA	NA
359	The Relation of the Heart-Beat to Electrolytes and its Bearing on Comparative Physiology	https://doi.org/10.1017/S0025315400073355	Journal of the Marine Biological Association of the United Kingdom	"wild fish" AND "abnormalities"	"wild fish" AND "abnormalities"		2	https://drive.google.com/file/d/1iBiPdjCshTmXQDH5gtp40CNaADMhMuS-/view?usp=drive_link	Mines 1911	Not empirical	NA	NA	NA	NA
360	Differences in morphology, survival and size between self- and cross-fertilized larvae of Mytilus galloprovincialis	https://doi.org/10.1017/S002531540003945X	Journal of the Marine Biological Association of the United Kingdom	"wild fish" AND "abnormalities"			1		Beaumont & Matin-Abdul 1994		0	NA	NA	NA
361	On the organization of silvery layers in the skin of the Atlantic salmon (Salmo salar) during smoltification and on the regeneration of these layers underAbnormal lighting conditions	https://doi.org/10.1017/S0025315400040625	Journal of the Marine Biological Association of the United Kingdom	"wild fish" AND "abnormalities"			1	https://drive.google.com/file/d/17GQLu9FtNI33Ndw6tr7iemweWHdRxlCR/view?usp=drive_link	Denton & Saunders 1972		1	0	NA	NA
362	Observations on the Silicoflagellate Dictyocha Speculum Ehrenb.: Double Skeletons and Mirror-Images	https://doi.org/10.1017/S0025315400018890	Journal of the Marine Biological Association of the United Kingdom	"wild fish" AND "abnormalities"			1		Boney 1976		0	NA	NA	NA
363	On a Hermaphrodite Specimen of Amphioxus with Notes on Experiments in Rearing Amphioxus	https://doi.org/10.1017/S0025315400008262	Journal of the Marine Biological Association of the United Kingdom	"wild fish" AND "abnormalities"			1		Orton 1914	There is data, but it is anecdotal and no denominator is provided from which to calculate prevalence	1	1	0	NA
364	Summary of an Account of Investigations into the Cause or Causes of the Unusual Mortality among Oysters in English Oyster Beds during 1920 and 1921	https://doi.org/10.1017/S0025315400010912	Journal of the Marine Biological Association of the United Kingdom	"wild fish" AND "abnormalities"			1		Orton 1923		0	NA	NA	NA
365	On the Hypothesis of Mitogenetic Radiation	https://doi.org/10.1017/S0025315400051791	Journal of the Marine Biological Association of the United Kingdom	"wild fish" AND "abnormalities"			1	https://drive.google.com/file/d/1Tw626JS4XXwy_FvlYNkU01ZYiJxj_LHS/view?usp=drive_link	Choucroun 1930		0	NA	NA	NA
366	Twin Gastrulæ and Bipinnariæ of Luidia sarsi, Düben, and Koren	https://doi.org/10.1017/S0025315400009176	Journal of the Marine Biological Association of the United Kingdom	"wild fish" AND "abnormalities"			1		Gemmill 1915		0	NA	NA	NA
367	Muscle Proteins of the Coelacanth Latimeria Chalumnae Smith	https://doi.org/10.1017/S0025315400022463	Journal of the Marine Biological Association of the United Kingdom	"wild fish" AND "abnormalities"			1	https://drive.google.com/file/d/1_6dU-1U22QWYFnROTcD0udtfxFyhcF46/view?usp=drive_link	Hamoir et al. 1973		1	1	0	NA
368	Larval settlement and metamorphosis of two gregarious sabellariid polychaetes: Sabellaria alveolata compared with Phragmatopoma californica	https://doi.org/10.1017/S002531540005013X	Journal of the Marine Biological Association of the United Kingdom	"wild fish" AND "abnormalities"			1		Pawlik 1988		0	NA	NA	NA
369	The Adsorption of Ions from Sea-Water by Sand	https://doi.org/10.1017/S0025315400051171	Journal of the Marine Biological Association of the United Kingdom	"wild fish" AND "abnormalities"			1		Stowell 1927		0	NA	NA	NA
370	Intersexes in Gammarus Chevreuxi and Related Forms	https://doi.org/10.1017/S0025315400006329	Journal of the Marine Biological Association of the United Kingdom	"wild fish" AND "abnormalities"			1		Sexton & Huxley 1921		0	NA	NA	NA
371	Further experiments on biological differences between natural sea waters	https://doi.org/10.1017/S0025315400053042	Journal of the Marine Biological Association of the United Kingdom	"wild fish" AND "abnormalities"			1	https://drive.google.com/file/d/12Kmfkfq2rrZw107uhdylhKnS_bDUa6wx/view?usp=drive_link	Wilson & Armstrong 1952		0	NA	NA	NA
372	Long-term tributyltin (TBT)-induced sterilization of neogastropods: persistence of effects in Ocenebra erinacea over 20 years in the vicinity of Falmouth (Cornwall, UK)	https://doi.org/10.1017/S0025315408002336	Journal of the Marine Biological Association of the United Kingdom	"wild fish" AND "abnormalities"			1		Gibbs 2009		0	NA	NA	NA
373	Early development and larval survival of Psammechinus miliaris under deep-sea temperature and pressure conditions	https://doi.org/10.1017/S0025315408001148	Journal of the Marine Biological Association of the United Kingdom	"wild fish" AND "abnormalities"			1		Aquino-Souza et al. 2008		0	NA	NA	NA
374	Pathologies elicited by the gymnophallid metacercariae of Bartolius pierrei in the clam Darina solenoides	https://doi.org/10.1017/S0025315403007136h	Journal of the Marine Biological Association of the United Kingdom	"wild fish" AND "abnormalities"			1		Cremonte & Ituarte 2003		0	NA	NA	NA
375	Discrimination of Diplodus vulgaris (Actinopterygii, Sparidae) stock from two Tunisian lagoons using otolith shape analysis	https://doi.org/10.1017/S0025315421000667	Journal of the Marine Biological Association of the United Kingdom	"wild fish" AND "abnormalities"			1	https://drive.google.com/file/d/1Iv6FycM2e1BStSkrI-nKDdHlcLwrNMUs/view?usp=drive_link	Khedher et al. 2021		1	1	1	0
376	Nesting ecology and reproductive biology of the hawksbill turtle, Eretmochelys imbricata, at Kish Island, Persian Gulf	https://doi.org/10.1017/S0025315415001125	Journal of the Marine Biological Association of the United Kingdom	"wild fish" AND "abnormalities"			1		Askari Hesni et al. 2016		0	NA	NA	NA
377	Bacterial response to a weak 2006 El Niño condition in an upwelling area of the Humboldt Current System	https://doi.org/10.1017/S0025315411001755	Journal of the Marine Biological Association of the United Kingdom	"wild fish" AND "abnormalities"			1		Fuentes et al. 2012		0	NA	NA	NA
378	Manipulation of Cerastoderma edule burrowing ability by Meiogymnophallus minutus metacercariae?	https://doi.org/10.1017/S0025315410000299	Journal of the Marine Biological Association of the United Kingdom	"wild fish" AND "abnormalities"			1		Fermer et al. 2011		0	NA	NA	NA
379	On the reproductive biology and impact of imposex in a population of Buccinanops monilifer from Mar del Plata, Argentina	https://doi.org/10.1017/S0025315409990956	Journal of the Marine Biological Association of the United Kingdom	"wild fish" AND "abnormalities"			1		Averbuj & Penchaszadeh 2010		0	NA	NA	NA
381	The settlement behaviour of the larvae of Sabellaria alveolata (L.)	https://doi.org/10.1017/S0025315400034561	Journal of the Marine Biological Association of the United Kingdom	"wild fish" AND "abnormalities"			1		Wilson 1968		0	NA	NA	NA
382	A Carcinus with a right-handed walking-leg on the left side of the abdomen	https://doi.org/10.1017/S0025315400060367	Journal of the Marine Biological Association of the United Kingdom	"wild fish" AND "abnormalities"			1		Bethe 1896		0	NA	NA	NA
383	The Triradiate and other Forms of Nitzschia Closterium (Ehrenberg) Wm. Smith, Forma Minutissima of Allen and Nelson	https://doi.org/10.1017/S002531540001211X	Journal of the Marine Biological Association of the United Kingdom	"wild fish" AND "abnormalities"			1		Wilson 1946		0	NA	NA	NA
384	Reproductive Biology of the Black Dogfish, Centroscyllium Fabricii, Collected From Waters off Western Greenland	https://doi.org/10.1017/S002531540001818X	Journal of the Marine Biological Association of the United Kingdom	"wild fish" AND "abnormalities"			1	https://drive.google.com/file/d/1JOB6WwlaJEva4c6GM652xDsYmnF5-CK1/view?usp=drive_link	Yano 1995	Unclear whether welfare relevant data, but either way it would not be visible externally	1	1	0	NA
385	Degeneration and Loss of the Eye in the Amphipod Gammarus cheureuxi Sexton. Part I	https://doi.org/10.1017/S0025315400051535	Journal of the Marine Biological Association of the United Kingdom	"wild fish" AND "abnormalities"			1		Sexton 1932		0	NA	NA	NA
386	Some effects of stress in the adult on the eggs and larvae of Mytilus edulis L.	https://doi.org/10.1017/S0025315400017343	Journal of the Marine Biological Association of the United Kingdom	"wild fish" AND "abnormalities"			1		Bayne et al. 1975		0	NA	NA	NA
387	Larval Development of Cucumaria Elongata (Echinodermata: Holothuroidea)	https://doi.org/10.1017/S0025315400046488	Journal of the Marine Biological Association of the United Kingdom	"wild fish" AND "abnormalities"			1		Chia & Buchanan 1969		0	NA	NA	NA
388	The Hydrogen Ion Concentration in the Gut of certain Lamellibranchs and Gastropods	https://doi.org/10.1017/S0025315400009358	Journal of the Marine Biological Association of the United Kingdom	"wild fish" AND "abnormalities"			1		Yonge 1925		0	NA	NA	NA
389	The Distribution of Octopus Vulgaris Lamarck in British Waters	https://doi.org/10.1017/S0025315400055417	Journal of the Marine Biological Association of the United Kingdom	"wild fish" AND "abnormalities"			1		Rees 1950		0	NA	NA	NA
390	The reproductive biology and the pathological changes of the plaice Pleuronectes platessa (L.) after the ‘Amoco Cadiz’ oil spill along the north-west coast of Brittany	https://doi.org/10.1017/S0025315400026564	Journal of the Marine Biological Association of the United Kingdom	"wild fish" AND "abnormalities"			1	https://drive.google.com/file/d/1juer-eQaK1ynVqLbTJXGSoSGXGQZS1i-/view?usp=drive_link	Brule 1987	Unclear whether welfare relevant data, but either way it would not be visible externally	1	1	0	NA
391	A Case of Hermaphroditism and Viviparity in Echinocardium cordatum	https://doi.org/10.1017/S0025315400010092	Journal of the Marine Biological Association of the United Kingdom	"wild fish" AND "abnormalities"			1		Moore 1935		0	NA	NA	NA
392	Notes on the Early Stages of two Polychaetes, Nephthys hombergi Lamarck and Pectinaria koreni Malmgren	https://doi.org/10.1017/S0025315400011310	Journal of the Marine Biological Association of the United Kingdom	"wild fish" AND "abnormalities"			1		Wilson 1936		0	NA	NA	NA
393	Epibiosis on eggs and brooding care in the burrowing crab Chasmagnathus granulatus (Brachyura:Varunidae): comparison between mudflats and salt marshes	https://doi.org/10.1017/S0025315407056068	Journal of the Marine Biological Association of the United Kingdom	"wild fish" AND "abnormalities"			1		Silva et al. 2007		0	NA	NA	NA
394	The Paracentrotus lividus populations from the northern Moroccan Atlantic coast: growth, reproduction and health condition	https://doi.org/10.1017/S0025315405012026	Journal of the Marine Biological Association of the United Kingdom	"wild fish" AND "abnormalities"			1		Bayed et al. 2005		0	NA	NA	NA
395	Age, growth and population structure of jumbo flying squid, Dosidicus gigas, off the Costa Rica Dome	https://doi.org/10.1017/S0025315412000422	Journal of the Marine Biological Association of the United Kingdom	"wild fish" AND "abnormalities"			1		Chen et al. 2013		0	NA	NA	NA
396	Hatching in Calanus finmarchicus and some other copepods	https://doi.org/10.1017/S0025315400008432	Journal of the Marine Biological Association of the United Kingdom	"wild fish" AND "abnormalities"			1		Marshall & Orr 1954		0	NA	NA	NA
397	Factors Controlling Cold Tolerance and Breeding in Balanus Balanoides	https://doi.org/10.1017/S0025315400059683	Journal of the Marine Biological Association of the United Kingdom	"wild fish" AND "abnormalities"			1		Crisp & Lewis 1984		0	NA	NA	NA
398	The Spermatozoon of Actinia Equina L. Var. Mesembryanthemum	https://doi.org/10.1017/S0025315400024255	Journal of the Marine Biological Association of the United Kingdom	"wild fish" AND "abnormalities"			1		Larkman & Carter 1980		0	NA	NA	NA
399	The dinoflagellae bloom on the coast of south west England, August-September 1978	https://doi.org/10.1017/S0025315400042818	Journal of the Marine Biological Association of the United Kingdom	"wild fish" AND "abnormalities"			1		Boalch 1979		0	NA	NA	NA
400	On the Nutrition and metabolism of zooplankton IV. The forms of nitrogen excreted By Calanus	https://doi.org/10.1017/S0025315400033609	Journal of the Marine Biological Association of the United Kingdom	"wild fish" AND "abnormalities"			1		Corner & Newell 1967		0	NA	NA	NA
402	Determining body condition of nesting loggerhead sea turtles (Caretta caretta) in the South-west Indian Ocean	https://doi.org/10.1017/S0025315420000107	Journal of the Marine Biological Association of the United Kingdom	"wild fish" AND "deformities"	"wild fish" AND "injury"		2		Nolte et al. 2020		0	NA	NA	NA
403	The biology and functional morphology of Mytilaster minimus (Bivalvia: Mytiloidea: Mytilidae) from the intertidal dinaric karst of Croatia (Adriatic Sea)	https://doi.org/10.1017/S0025315417001497	Journal of the Marine Biological Association of the United Kingdom	"wild fish" AND "deformities"			1		Morton & Puljas 2018		0	NA	NA	NA
404	Prevalence of scars of anthropogenic origin in coastal bottlenose dolphin in Ecuador	https://doi.org/10.1017/S0025315417000686	Journal of the Marine Biological Association of the United Kingdom	"wild fish" AND "deformities"			1		Félix et al. 2018		0	NA	NA	NA
406	Malformations in the embryonic development of Engraulis ringens (Clupeiformes) in a spawning area off central–southern Chile: description and rates	https://doi.org/10.1017/S0025315413000659	Journal of the Marine Biological Association of the United Kingdom	"wild fish" AND "deformities"			1	https://drive.google.com/file/d/1l_-S38eEmkdFastXWXgkP5CrIgy18FDg/view?usp=drive_link	Llanos-Rivera et al. 2013	Possibly visible in adults or larvae/juveniles, likely not visible to the naked eye as not yet fully developed embryos	1	1	1	0
407	Five new species of Homoscleromorpha (Porifera) from the Caribbean Sea and re-description of Plakina jamaicensis	https://doi.org/10.1017/S0025315413000295	Journal of the Marine Biological Association of the United Kingdom	"wild fish" AND "deformities"			1		Ereskovsky et al. 2014		0	NA	NA	NA
409	Escape Responses of Herring Larvae to Visual Stimuli	https://doi.org/10.1017/S0025315400031039	Journal of the Marine Biological Association of the United Kingdom	"wild fish" AND "deformities"			1	https://drive.google.com/file/d/1jXWk9g-_pYM54NM8HbEKaEJ9J26CkRhw/view?usp=drive_link	Batty 1989		1	0	NA	NA
410	On The Fine Structure of Lateral-Line Canal Organs of the Herring (Clupea Harengus)	https://doi.org/10.1017/S0025315400052577	Journal of the Marine Biological Association of the United Kingdom	"wild fish" AND "deformities"			1	https://drive.google.com/file/d/1mz1Sq-FHZmYofB3XtzLCFb9rA3MqJmWU/view?usp=drive_link	Jørgensen 1985		1	1	0	NA
411	Notes on Some Branchial Isopods Parasitic on Upogebiid Mud-Shrimps (Decapoda: Thalassinidea)	https://doi.org/10.1017/S0025315400031489	Journal of the Marine Biological Association of the United Kingdom	"wild fish" AND "deformities"			1		Astall et al. 1996		0	NA	NA	NA
413	Effects of Temperature on the Deformability of Red Blood Cells of Rainbow Trout and Ray	https://doi.org/10.1017/S0025315400028757	Journal of the Marine Biological Association of the United Kingdom	"wild fish" AND "deformities"			1	https://drive.google.com/file/d/1bUaFrr4Y2tsjWEzoi13n34aYzFuJsegP/view?usp=drive_link	Hughes & Kikuchi 1988		1	1	0	NA
414	Duration and Timing of Spermatogenesis in a Stock of the Mussel Mytilus Californianus	https://doi.org/10.1017/S0025315400019718	Journal of the Marine Biological Association of the United Kingdom	"wild fish" AND "deformities"			1		Kelley et al. 1982		0	NA	NA	NA
416	Marine Ecology: a Comprehensive, Integrated Treatise on Life in Oceans and Coastal Waters. Volume V. Part 4: Pollution and Protection of the Seas: Pesticides, Domestic Wastes, and Thermal Deformations	https://doi.org/10.1017/S0025315400061051	Journal of the Marine Biological Association of the United Kingdom	"wild fish" AND "deformities"			1		NA	Not empirical	NA	NA	NA	NA
417	Anaesthetization and fixation effects on the morphology of sabellid polychaetes (Annelida: Polychaeta: Sabellidae)	https://doi.org/10.1017/S002531540705223X	Journal of the Marine Biological Association of the United Kingdom	"wild fish" AND "deformities"			1		Costa-Paiva et al. 2007		0	NA	NA	NA
418	Taxonomy of Plakortis and Plakinastrella (Demospongiae: Plakinidae) from oceanic islands off north-eastern Brazil, with description of three new species	https://doi.org/10.1017/S0025315403007239h	Journal of the Marine Biological Association of the United Kingdom	"wild fish" AND "deformities"			1		Moraes & Muricy 2003		0	NA	NA	NA
419	A multiple gestation in a Delphinus delphis stranded on the north-western Spanish coast	https://doi.org/10.1017/S0025315499001502	Journal of the Marine Biological Association of the United Kingdom	"wild fish" AND "deformities"			1		González et al. 1999		0	NA	NA	NA
422	Injuries, healing and management of common dolphins (Delphinus delphis) in human-impacted waters in the south Iberian Peninsula	https://doi.org/10.1017/S0025315420000090	Journal of the Marine Biological Association of the United Kingdom	"wild fish" AND "injury"			1		Olaya-Ponzone et al. 2020		0	NA	NA	NA
423	Influence of artisanal fisheries on the behaviour and social structure of Tursiops truncatus in the South-western Gulf of Mexico	https://doi.org/10.1017/S002531541900078X	Journal of the Marine Biological Association of the United Kingdom	"wild fish" AND "injury"			1		Morales-Rincon et al. 2019		0	NA	NA	NA
424	Infanticide attacks and associated epimeletic behaviour in free-ranging common bottlenose dolphins (Tursiops truncatus)	https://doi.org/10.1017/S0025315417001266	Journal of the Marine Biological Association of the United Kingdom	"wild fish" AND "injury"			1		Díaz López et al. 2018		0	NA	NA	NA
425	The distribution, abundance and group dynamics of Indian Ocean humpback dolphins (Sousa plumbea) in the Emirate of Abu Dhabi (UAE)	https://doi.org/10.1017/S0025315417001205	Journal of the Marine Biological Association of the United Kingdom	"wild fish" AND "injury"			1		Díaz López et al. 2018		0	NA	NA	NA
426	An analysis of dorsal edge markings in short-beaked common dolphins (Delphinus delphis) from the Bay of Gibraltar and the Moray Firth	https://doi.org/10.1017/S0025315415001150	Journal of the Marine Biological Association of the United Kingdom	"wild fish" AND "injury"			1		Bamford & Robinson 2016		0	NA	NA	NA
427	An assessment of the natural marking patterns used for photo-identification of common minke whales and white-beaked dolphins in Icelandic waters	https://doi.org/10.1017/S0025315415000284	Journal of the Marine Biological Association of the United Kingdom	"wild fish" AND "injury"			1		Bertulli et al. 2016		0	NA	NA	NA
428	Regeneration in calcareous sponges (Porifera)	https://doi.org/10.1017/S0025315414002136	Journal of the Marine Biological Association of the United Kingdom	"wild fish" AND "injury"			1		Padua & Klautau 2016		0	NA	NA	NA
430	Mark–recapture investigation on Octopus vulgaris specimens in an area of the central western Mediterranean Sea	https://doi.org/10.1017/S002531541400112X	Journal of the Marine Biological Association of the United Kingdom	"wild fish" AND "injury"			1		Mereu et al. 2015		0	NA	NA	NA
431	The influence of the type of hook on the capture of groupers and bycatch with bottom longline in the Gulf of Gabès, Tunisia	https://doi.org/10.1017/S0025315414001180	Journal of the Marine Biological Association of the United Kingdom	"wild fish" AND "injury"			1	https://drive.google.com/file/d/130D3BjD86yI3tyUcWEQGCvgjUEWju5TM/view?usp=drive_link	Echwikhi et al. 2015		1	1	0	NA
432	Shark scavenging and predation on cetaceans at Abrolhos Bank, eastern Brazil	https://doi.org/10.1017/S0025315412001154	Journal of the Marine Biological Association of the United Kingdom	"wild fish" AND "injury"			1	https://drive.google.com/file/d/1my5Zls7oBgxMZRGl-uLbVbt_xzOAZLy8/view?usp=drive_link	Bornatowski et al. 2012		0	NA	NA	NA
433	Remarks on the Reversible Asymmetry in the Opercula of the Polychæte Hydroides	https://doi.org/10.1017/S0025315400043976	Journal of the Marine Biological Association of the United Kingdom	"wild fish" AND "injury"			1		Okada 1933		0	NA	NA	NA
434	Shell implosion depth and implosion morphologies in three species of Sepia (Cephalopoda) from the Mediterranean Sea	https://doi.org/10.1017/S0025315400047366	Journal of the Marine Biological Association of the United Kingdom	"wild fish" AND "injury"			1		Ward & Boletzky 1984		0	NA	NA	NA
438	Incidence of ship strikes of large whales in Washington State	https://doi.org/10.1017/S0025315408000295	Journal of the Marine Biological Association of the United Kingdom	"wild fish" AND "injury"			1		Douglas et al. 2008		0	NA	NA	NA
439	Monitoring green turtles (Chelonia mydas) at a coastal foraging area in Baja California, Mexico: multiple indices to describe population status	https://doi.org/10.1017/S0025315403008816	Journal of the Marine Biological Association of the United Kingdom	"wild fish" AND "injury"			1		Seminoff et al. 2003		0	NA	NA	NA
440	Experimental observations on variability of leaf and air vesicle shape of Sargassum muticum	https://doi.org/10.1017/S0025315400071241	Journal of the Marine Biological Association of the United Kingdom	"wild fish" AND "injury"			1		Critchley 1983		0	NA	NA	NA
441	The Influence upon Algal Cells of an Alteration in the Hydrogen Ion Concentration of Sea Water	https://doi.org/10.1017/S0025315400009772	Journal of the Marine Biological Association of the United Kingdom	"wild fish" AND "injury"			1		Atkins 1922		0	NA	NA	NA
442	The quantitative cytochemical effects of three metal ions on a lysosomal hydrolase of a hydroid	https://doi.org/10.1017/S0025315400021032	Journal of the Marine Biological Association of the United Kingdom	"wild fish" AND "injury"			1		Moore & Stebbing 1976		0	NA	NA	NA
443	The Preservation of Fishing Nets by Treatment with Copper Soaps and Other Substances. Part III	https://doi.org/10.1017/S0025315400058215	Journal of the Marine Biological Association of the United Kingdom	"wild fish" AND "injury"			1	https://drive.google.com/file/d/1CaWeSgqblcp9FrhXOnXJ0bPFGf6lBLa_/view?usp=drive_link	Atkins 1936		1	0	NA	NA
444	Scyphistoma Regeneration From Isolated Tentacles in Aurelia Aurita	https://doi.org/10.1017/S0025315400022542	Journal of the Marine Biological Association of the United Kingdom	"wild fish" AND "injury"			1		Laurie-Lesh & Corriel 1973		0	NA	NA	NA
445	Hydrocoryne iemanja (Cnidaria), a new species of Hydrozoa with unusual mode of asexual reproduction	https://doi.org/10.1017/S0025315408002968	Journal of the Marine Biological Association of the United Kingdom	"wild fish" AND "injury"			1		Morandini et al. 2009		0	NA	NA	NA
446	Reproductive and histopathological effects in wild fish inhabiting an effluent-dominated stream, Wascana Creek, SK, Canada	https://doi.org/10.1016/j.aquatox.2012.01.004	Aquatic Toxicology	"wild fish" AND "abnormalities"	"wild fish" AND "deformities"		2	https://drive.google.com/file/d/1n5dJLCqjWNH_maJT17sE14lR0S409kiH/view?usp=drive_link	Tetreault et al. 2012		1	1	1	0
447	Abnormality of mussel in the early developmental stages induced by graphene and triphenyl phosphate: In silico toxicogenomic data-mining, in vivo, and toxicity pathway-oriented approach	https://doi.org/10.1016/j.aquatox.2023.106674	Aquatic Toxicology	"wild fish" AND "abnormalities"	"wild fish" AND "deformities"		2		Wang et al. 2023		0	NA	NA	NA
448	Long-term exposure to cyprodinil causes abnormal zebrafish aggressive and antipredator behavior through the hypothalamic–pituitary–interrenal axis	https://doi.org/10.1016/j.aquatox.2021.106002	Aquatic Toxicology	"wild fish" AND "abnormalities"			1	https://drive.google.com/file/d/1dFmFVouDTMwW-iMJbaYO4l20LxFXqiTH/view?usp=drive_link	Tang et al. 2021		1	0	NA	NA
449	Toxicity of triphenyltin on the development of retinal axons in zebrafish at low dose	https://doi.org/10.1016/j.aquatox.2017.05.009	Aquatic Toxicology	"wild fish" AND "abnormalities"	"wild fish" AND "injury"		2	https://drive.google.com/file/d/14nl2HMlog033cQxBc0ncO73StE8PRqgZ/view?usp=drive_link	Xiao et al. 2017		1	0	NA	NA
450	Abnormalities of a gill cover bone, the operculum, in perch Perca fluviatilis from a pulp mill effluent area	https://doi.org/10.1016/0166-445X(94)90033-7	Aquatic Toxicology	"wild fish" AND "abnormalities"	"wild fish" AND "deformities"		2	https://drive.google.com/file/d/1VGyW9Tq5GsG__-n95IRFSgxpowlmWh2q/view?usp=drive_link	Lindesjöö et al. 1994		1	1	1	1	1	Perca fluviatilis	Adult (probably also juveniles)	Deformity	Opercular deformity, where it is shaped in an unnatural way (usually also smaller)	Average prevalence of opercular deformity at contaminated sites across all years was roughly 5.84% (data collected from Figure 7 using xyscan). Average prevalence of opercular deformity at the uncontaminated reference site was 1.4%.	Yes (mill effluent vs. no mill effluent)	Caught with nets	No
451	Disruption of zebrafish (Danio rerio) embryonic development after full life-cycle parental exposure to low levels of ethinylestradiol	https://doi.org/10.1016/j.aquatox.2009.07.021	Aquatic Toxicology	"wild fish" AND "abnormalities"			1	https://drive.google.com/file/d/1Gg26ksehQtnNmJFyiwlNRRQsWu_R8T4q/view?usp=drive_link	Soares et al. 2009		1	0	NA	NA
452	Tris(1,3-dichloro-2-propyl) Phosphate Inhibits Early Embryonic Development by Binding to Gsk-3β Protein in Zebrafish	https://doi.org/10.1016/j.aquatox.2023.106588	Aquatic Toxicology	"wild fish" AND "abnormalities"	"wild fish" AND "deformities"		2	https://drive.google.com/file/d/1c0sHCrWlBloF4oMkDlLh3egDfKnlF1-3/view?usp=drive_link	Yu et al. 2023		1	0	NA	NA
453	Assessment of the sensitivity of three North American fish species to disruptors of steroidogenesis using in vitro tissue explants	https://doi.org/10.1016/j.aquatox.2014.04.013	Aquatic Toxicology	"wild fish" AND "abnormalities"			1	https://drive.google.com/file/d/1iby1MgwHw7Pf1zBu04C1kjn7pLiHTCHe/view?usp=drive_link	Beitel et al. 2014		1	1	1	0
454	Effects of the husky oil spill on gut microbiota of native fishes in the North Saskatchewan River, Canada	https://doi.org/10.1016/j.aquatox.2020.105658	Aquatic Toxicology	"wild fish" AND "abnormalities"			1	https://drive.google.com/file/d/1cccAU8eMXeVN2xh_FGcJAxZsi30D2Nq3/view?usp=drive_link	DeBofsky et al. 2020		1	1	0	NA
455	The juvenile three-spined stickleback (Gasterosteus aculeatus L.) as a model organism for endocrine disruption: I. Sexual differentiation	https://doi.org/10.1016/j.aquatox.2004.10.003	Aquatic Toxicology	"wild fish" AND "abnormalities"			1	https://drive.google.com/file/d/1rGsGKQLzpUTuKd3_MkVAygYekxvdyJeX/view?usp=drive_link	Hahlbeck et al. 2004		1	0	NA	NA
456	Effects of accumulated dietary Kepone on spot (Leiostomus xanthurus)	https://doi.org/10.1016/0166-445X(83)90015-2	Aquatic Toxicology	"wild fish" AND "abnormalities"	"wild fish" AND "deformities"		2	https://drive.google.com/file/d/1XdxWresdYzEjsSvp7OmLySUQD6_u0dGS/view?usp=drive_link	Stehlik & Merriner 1983		1	1	0	NA
457	Altered reproductive behaviours in male mosquitofish living downstream from a sewage treatment plant	https://doi.org/10.1016/j.aquatox.2014.02.001	Aquatic Toxicology	"wild fish" AND "abnormalities"			1	https://drive.google.com/file/d/1-h3FKSGyGl19B0wPK64SBtR9hi7jznHo/view?usp=drive_link	Saaristo et al. 2014		1	1	0	NA
458	In ovo exposure to selenomethionine via maternal transfer increases developmental toxicities and impairs swim performance in F1 generation zebrafish (Danio rerio)	https://doi.org/10.1016/j.aquatox.2014.03.022	Aquatic Toxicology	"wild fish" AND "abnormalities"	"wild fish" AND "deformities"		2	https://drive.google.com/file/d/1iO_RzOlJZftUDf3zrii9Pzi1iDMUbRPN/view?usp=drive_link	Thomas & Janz 2014		1	0	NA	NA
459	Field evidence of reproduction impairment through sperm DNA damage in the fish nase (Chondrostoma nasus) in anthropized hydrosystems	https://doi.org/10.1016/j.aquatox.2015.10.013	Aquatic Toxicology	"wild fish" AND "abnormalities"	"wild fish" AND "deformities"		2	https://drive.google.com/file/d/1R1-nUbaV_HP81QCpPyqXnefi6RAILMt3/view?usp=drive_link	Devaux et al. 2015		1	0	NA	NA
460	In vivo genotoxicity testing of the amnesic shellfish poison (domoic acid) in piscine erythrocytes using the micronucleus test and the comet assay	https://doi.org/10.1016/j.aquatox.2008.08.011	Aquatic Toxicology	"wild fish" AND "abnormalities"			1	https://drive.google.com/file/d/1aMAga19aZmywd2NqZmLqmPYD9y9hwfzP/view?usp=drive_link	Cavas & Konen 2008		1	0	NA	NA
461	Mode of action of human pharmaceuticals in fish: The effects of the 5-alpha-reductase inhibitor, dutasteride, on reproduction as a case study	https://doi.org/10.1016/j.aquatox.2012.12.003	Aquatic Toxicology	"wild fish" AND "abnormalities"			1	https://drive.google.com/file/d/1Dg0Q9TgwnM_I1UBVNBEXoVBvWSpwDzWx/view?usp=drive_link	Margiotta-Casaluci et al. 2013		1	0	NA	NA
462	Effects of long-term nonylphenol exposure on gonadal development and biomarkers of estrogenicity in juvenile rainbow trout (Oncorhynchus mykiss)	https://doi.org/10.1016/S0166-445X(02)00003-6	Aquatic Toxicology	"wild fish" AND "abnormalities"			1	https://drive.google.com/file/d/1W-Myl4Xi3F9za-DIDT2GUFDOn2dk7ybX/view?usp=drive_link	Ackermann et al. 2002		1	0	NA	NA
463	Persistent impairment of gonadal development in rare minnow (Gobiocypris rarus) after chronic exposure to chlorinated polyfluorinated ether sulfonate	https://doi.org/10.1016/j.aquatox.2022.106256	Aquatic Toxicology	"wild fish" AND "abnormalities"			1	https://drive.google.com/file/d/1LyUDkaysTYWWAJrA_ClYoUXbq9lRPsOe/view?usp=drive_link	Yang et al. 2022		1	0	NA	NA
464	Chronic, low concentration exposure to pharmaceuticals impacts multiple organ systems in zebrafish	https://doi.org/10.1016/j.aquatox.2012.12.021	Aquatic Toxicology	"wild fish" AND "abnormalities"			1	https://drive.google.com/file/d/1KzX71yTQduz9jn7tP0i3xD-FLpX1K6uq/view?usp=drive_link	Galus et al. 2013		1	0	NA	NA
465	Toxicity of atrazine and nonylphenol in juvenile rainbow trout (Oncorhynchus mykiss): Effects on general health, disease susceptibility and gene expression	https://doi.org/10.1016/j.aquatox.2012.08.007	Aquatic Toxicology	"wild fish" AND "abnormalities"			1	https://drive.google.com/file/d/1JGEJ1vR-aLat8-jIt44K1BGHVbnt_3ej/view?usp=drive_link	Shelley et al. 2012		1	0	NA	NA
466	Chronic effects of exposure to a pharmaceutical mixture and municipal wastewater in zebrafish	https://doi.org/10.1016/j.aquatox.2012.12.016	Aquatic Toxicology	"wild fish" AND "abnormalities"			1	https://drive.google.com/file/d/1UQqcvVFEpegbfnV_A4TIub-AtlGVzF51/view?usp=drive_link	Galus et al. 2013		1	0	NA	NA
467	Promotion by 17β-estradiol and β-hexachlorocyclohexane of hepatocellular tumors in medaka, Oryzias latipes	https://doi.org/10.1016/S0166-445X(98)00101-5	Aquatic Toxicology	"wild fish" AND "abnormalities"			1	https://drive.google.com/file/d/1vqnhrDww3rutmt7vO_Z3hfE6K-44CcUi/view?usp=drive_link	Cooke & Hinton 1999		1	0	NA	NA
468	Low-level embryonic crude oil exposure disrupts ventricular ballooning and subsequent trabeculation in Pacific herring	https://doi.org/10.1016/j.aquatox.2021.105810	Aquatic Toxicology	"wild fish" AND "abnormalities"	"wild fish" AND "injury"		2	https://drive.google.com/file/d/1B5pGQq5j4IvoTrORfpuYhFUWan5Y8iLX/view?usp=drive_link	Incardona et al. 2021		1	0	NA	NA
469	Impact evaluation of marking Salmo trutta with Alizarin Red S produced by different manufacturers	https://doi.org/10.1016/j.aquatox.2021.106051	Aquatic Toxicology	"wild fish" AND "abnormalities"			1	https://drive.google.com/file/d/1kEzYBsUdPLfq_8O9Aa7dmOZDqGc_V9Ay/view?usp=drive_link	Jurgelėnė et al. 2022		1	1	0	NA
470	Developmental and reproductive characteristics of western mosquitofish (Gambusia affinis) exposed to paper mill effluent in the Dengcun River, Sihui, South China	https://doi.org/10.1016/j.aquatox.2011.02.018	Aquatic Toxicology	"wild fish" AND "abnormalities"			1	https://drive.google.com/file/d/1dx-JIn88CcmIGXKVuI8H53zw38dSZwFf/view?usp=drive_link	Hou et al. 2011	They recorded data on anal fins of females that looked more like anal fins of males. This seems like an edge-case, but classified as not a deformity due to the tenuous link to welfare	1	1	0	NA
471	Transcriptome analysis of testis reveals the effects of developmental exposure to bisphenol a or 17α-ethinylestradiol in medaka (Oryzias latipes)	https://doi.org/10.1016/j.aquatox.2020.105553	Aquatic Toxicology	"wild fish" AND "abnormalities"	"wild fish" AND "deformities"		2	https://drive.google.com/file/d/1FU3wYciaS3X-6NlCyqoZWOCUYolEItvd/view?usp=drive_link	Bhandari et al. 2020		1	0	NA	NA
472	Transchem project – Part II: Transgenerational effects of long-term exposure to pendimethalin at environmental concentrations on the early development and viral pathogen susceptibility of rainbow trout (Oncorhynchus mykiss)	https://doi.org/10.1016/j.aquatox.2018.07.003	Aquatic Toxicology	"wild fish" AND "abnormalities"	"wild fish" AND "deformities"		2	https://drive.google.com/file/d/19RI70QxTdaurEI5ykhX-RKV1yoNvIFOz/view?usp=drive_link	Danion et al. 2018		1	0	NA	NA
473	Neural defects and cardiac arrhythmia in fish larvae following embryonic exposure to 2,2′,4,4′-tetrabromodiphenyl ether (PBDE 47)	https://doi.org/10.1016/j.aquatox.2007.03.002	Aquatic Toxicology	"wild fish" AND "abnormalities"	"wild fish" AND "deformities"		2	https://drive.google.com/file/d/1z_X7BBwySt3-bCBUny4IK2vVeHNNQRrP/view?usp=drive_link	Lema et al. 2007		1	0	NA	NA
474	Comparative embryotoxicity of pulp mill extracts in rainbow trout (Oncorhynchus mykiss), American flagfish (Jordanella floridae) and Japanese medaka (Oryzias latipes)	https://doi.org/10.1016/j.aquatox.2011.04.015	Aquatic Toxicology	"wild fish" AND "abnormalities"	"wild fish" AND "deformities"		2	https://drive.google.com/file/d/1Mp8dH0_EMXVWdY4k0tVbzw3tqkDndDTI/view?usp=drive_link	Orrego et al. 2011		1	0	NA	NA
475	Retention and maternal transfer of brominated dioxins in zebrafish (Danio rerio) and effects on reproduction, aryl hydrocarbon receptor-regulated genes, and ethoxyresorufin-O-deethylase (EROD) activity	https://doi.org/10.1016/j.aquatox.2011.01.008	Aquatic Toxicology	"wild fish" AND "abnormalities"			1	https://drive.google.com/file/d/14pszgY_BDNgp2HT52JkEOPH3eFredCi9/view?usp=drive_link	Norman Haldén et al. 2011		1	0	NA	NA
476	β-estradiol 17-valerate affects embryonic development and sexual differentiation in Japanese medaka (Oryzias latipes)	https://doi.org/10.1016/j.aquatox.2013.03.011	Aquatic Toxicology	"wild fish" AND "abnormalities"			1	https://drive.google.com/file/d/1R2df7-mJ3-XV3HwmwWYy3TzlHXnXslbu/view?usp=drive_link	Lei et al. 2013		1	0	NA	NA
477	Tributyltin affects shoaling and anxiety behavior in female rare minnow (Gobiocypris rarus)	https://doi.org/10.1016/j.aquatox.2016.07.007	Aquatic Toxicology	"wild fish" AND "abnormalities"			1	https://drive.google.com/file/d/19aq6fkgnrYIKbq-PKawgCNBL2I0mLfnE/view?usp=drive_link	Zhang et al. 2016		1	0	NA	NA
478	Aggression repeatability in stressed fish in response to an environmental concentration of sertraline and lunar cycle as evidenced by brain metabolomics	https://doi.org/10.1016/j.aquatox.2023.106707	Aquatic Toxicology	"wild fish" AND "abnormalities"			1	https://drive.google.com/file/d/1ge8yS2k0Kl9x-NKN1x-kMojIBK6oUp7S/view?usp=drive_link	Hubená et al. 2023		1	0	NA	NA
479	Potential endocrine disruption of sexual development in free ranging male northern leopard frogs (Rana pipiens) and green frogs (Rana clamitans) from areas of intensive row crop agriculture	https://doi.org/10.1016/j.aquatox.2008.05.002	Aquatic Toxicology	"wild fish" AND "abnormalities"	"wild fish" AND "deformities"		2	https://drive.google.com/file/d/1AlUJRiQ3JPV_DHoxJmeYKHl9ef2Qhfmx/view?usp=drive_link	McDaniel et al. 2008		0	NA	NA	NA
480	Histological, growth and 7-ethoxyresorufin O-deethylase (EROD) activity responses of greenback flounder Rhombosolea tapirina to contaminated marine sediment and diet	https://doi.org/10.1016/S0166-445X(01)00146-1	Aquatic Toxicology	"wild fish" AND "abnormalities"	"wild fish" AND "injury"		2	https://drive.google.com/file/d/1q6b1d2SsDfEzaicw6z0b5-LZM3gxa1d8/view?usp=drive_link	Mondon et al. 2001		1	0	NA	NA
481	Cellular localization of cytochrome P450 (CYP1A) induction and histology in Atlantic cod (Gadus morhua L.) and European flounder (Platichthys flesus) after environmental exposure to contaminants by caging in Sørfjorden, Norway	https://doi.org/10.1016/S0166-445X(96)00797-7	Aquatic Toxicology	"wild fish" AND "abnormalities"	"wild fish" AND "injury"		2	https://drive.google.com/file/d/1hcWMFJwPH9XayVRD8YE4BeqUYFkDKkTY/view?usp=drive_link	Husøy et al. 1996		1	0	NA	NA
482	Gut microbiota of Anabas testudineus (Bloch, 1792) in the e-waste dismantling region: In situ status and relationship with internal metal burden	https://doi.org/10.1016/j.aquatox.2022.106171	Aquatic Toxicology	"wild fish" AND "abnormalities"			1	https://drive.google.com/file/d/1Nc25v_5ZUStlGfwnJDFAqqugKzcmOXuC/view?usp=drive_link	Zhang et al. 2022		1	1	0	NA
483	17α-Ethinyl estradiol affects anxiety and shoaling behavior in adult male zebra fish (Danio rerio)	https://doi.org/10.1016/j.aquatox.2011.05.009	Aquatic Toxicology	"wild fish" AND "abnormalities"			1	https://drive.google.com/file/d/1kDipNvyoOlLOS9nbJIggDSUO1VkvBYTK/view?usp=drive_link	Reyhanian et al. 2011		1	0	NA	NA
484	Biomarkers of hydrocarbon exposure and sublethal effects in embiotocid fishes from a natural petroleum seep in the Santa Barbara Channel	https://doi.org/10.1016/0166-445X(95)00039-7	Aquatic Toxicology	"wild fish" AND "abnormalities"	"wild fish" AND "deformities"		2	https://drive.google.com/file/d/168HOVea-885fOF-jZw5ON35kGywJD4nv/view?usp=drive_link	Spies et al. 1996		1	1	1	0
485	Vitellogenin detection in surface mucus of the South American cichlid fish Cichlasoma dimerus (Heckel, 1840) induced by estradiol-17β. Effects on liver and gonads	https://doi.org/10.1016/S0166-445X(02)00175-3	Aquatic Toxicology	"wild fish" AND "abnormalities"			1	https://drive.google.com/file/d/1Jv0tySTZdiJVdKnmko7mSTreYJFmdZNr/view?usp=drive_link	Moncaut 2003		1	0	NA	NA
486	Mechanisms of toxicity of di(2-ethylhexyl) phthalate on the reproductive health of male zebrafish	https://doi.org/10.1016/j.aquatox.2010.05.015	Aquatic Toxicology	"wild fish" AND "abnormalities"			1	https://drive.google.com/file/d/1TmlK-GIxIfgGRzBoLJaeeQIYbYYSY7L7/view?usp=drive_link	Uren-Webster et al. 2010		1	0	NA	NA
487	Multigenerational impacts of EE2 on reproductive fitness and immune competence of marine medaka	https://doi.org/10.1016/j.aquatox.2023.106584	Aquatic Toxicology	"wild fish" AND "abnormalities"			1	https://drive.google.com/file/d/1hPwGtm3FP_txxSqNHPzRwEA5FvV2FN8M/view?usp=drive_link	Peterson et al. 2023		1	0	NA	NA
488	Altered non-reproductive behavior and feminization caused by developmental exposure to 17α-ethinylestradiol persist to adulthood in three-spined stickleback (Gasterosteus aculeatus)	https://doi.org/10.1016/j.aquatox.2018.11.024	Aquatic Toxicology	"wild fish" AND "abnormalities"			1	https://drive.google.com/file/d/1Ca7PRwHDuK-355hPMYDYP4o14uo9L9Pu/view?usp=drive_link	Porseryd et al. 2019		1	0	NA	NA
489	Anti-estrogen prevents xenoestrogen-induced testicular pathology of eelpout (Zoarces viviparus)	https://doi.org/10.1016/j.aquatox.2004.12.003	Aquatic Toxicology	"wild fish" AND "abnormalities"			1	https://drive.google.com/file/d/19AfApnNjsCX13Y6XGTRsifjPkvzgzV4I/view?usp=drive_link	Rasmussen et al. 2005		1	0	NA	NA
490	Toxicity comparison of perfluorooctanoic acid (PFOA), hexafluoropropylene oxide dimer acid (HFPO-DA), and hexafluoropropylene oxide trimer acid (HFPO-TA) in zebrafish gut	https://doi.org/10.1016/j.aquatox.2023.106655	Aquatic Toxicology	"wild fish" AND "abnormalities"	"wild fish" AND "injury"		2	https://drive.google.com/file/d/1uaVaxfVT9xT2zYFFj2IYA5vbawIjrv1q/view?usp=drive_link	Wang et al. 2023		1	0	NA	NA
491	Larval exposure to environmentally relevant mixtures of alkylphenolethoxylates reduces reproductive competence in male fathead minnows	https://doi.org/10.1016/j.aquatox.2006.06.015	Aquatic Toxicology	"wild fish" AND "abnormalities"			1	https://drive.google.com/file/d/11KzeTPj0t4AAlZL73dxqF-axnFXJVxLa/view?usp=drive_link	Bistodeau et al. 2006		1	0	NA	NA
492	Dietary selenomethionine exposure in adult zebrafish alters swimming performance, energetics and the physiological stress response	https://doi.org/10.1016/j.aquatox.2010.12.020	Aquatic Toxicology	"wild fish" AND "abnormalities"	"wild fish" AND "deformities"		2	https://drive.google.com/file/d/1rWcek5ICgWrRuiveRpU4T14hJjqy8A82/view?usp=drive_link	Thomas & Janz 2011		1	0	NA	NA
493	Experimental evidence of physiological and behavioral effects of microplastic ingestion in Sparus aurata	https://doi.org/10.1016/j.aquatox.2020.105737	Aquatic Toxicology	"wild fish" AND "abnormalities"			1	https://drive.google.com/file/d/1ZJMNPvCKdlEs8FRcYql2c6Jq36sEvFzT/view?usp=drive_link	Rios-Fuster et al. 2021		1	0	NA	NA
494	Dietary administration of EDC mixtures: A focus on fish lipid metabolism	https://doi.org/10.1016/j.aquatox.2017.02.007	Aquatic Toxicology	"wild fish" AND "abnormalities"			1	https://drive.google.com/file/d/1tV7UJVxVdBL8-jX4E5ADnGEroy1ZUeAR/view?usp=drive_link	Carnevali et al. 2017		1	0	NA	NA
495	Early life exposure to PCB126 results in delayed mortality and growth impairment in the zebrafish larvae	https://doi.org/10.1016/j.aquatox.2015.10.014	Aquatic Toxicology	"wild fish" AND "abnormalities"			1	https://drive.google.com/file/d/1fTKs6gXmBdzPMDuHlRy3-n1a451MWSFk/view?usp=drive_link	Di Paolo et al. 2015		1	0	NA	NA
496	Development of an ex vivo brown trout (Salmo trutta fario) gonad culture for assessing chemical effects on steroidogenesis	https://doi.org/10.1016/j.aquatox.2010.12.008	Aquatic Toxicology	"wild fish" AND "abnormalities"			1	https://drive.google.com/file/d/1MIr-_aQS6AUoHSZJOqn81kf2uP0EPHLg/view?usp=drive_link	a Marca Pereira et al. 2011		1	0	NA	NA
497	Bcl-2 and Caspase 3 mRNA levels in the testes of gudgeon, Gobio gobio, exposed to ethinylestradiol (EE2)	https://doi.org/10.1016/j.aquatox.2010.02.016	Aquatic Toxicology	"wild fish" AND "abnormalities"			1	https://drive.google.com/file/d/1J90OMDUb7qjXAeSff7gNanRX64MQuYlY/view?usp=drive_link	Nadzialek et al. 2010		1	1	0	NA
498	Population bottlenecks, genetic diversity and breeding ability of the three-spined stickleback (Gasterosteus aculeatus) from three polluted English Rivers	https://doi.org/10.1016/j.aquatox.2013.08.008	Aquatic Toxicology	"wild fish" AND "abnormalities"			1	https://drive.google.com/file/d/13gVaLZQEz9HIXWSiyaVLHCs_N84W8SNo/view?usp=drive_link	Santos et al. 2013		1	1	0	NA
499	Inhibition of egg production in zebrafish by fluoxetine and municipal effluents: A mechanistic evaluation	https://doi.org/10.1016/j.aquatox.2009.04.011	Aquatic Toxicology	"wild fish" AND "abnormalities"			1	https://drive.google.com/file/d/1hPv1wjQeYmluFzYsOxl0EbGAlsQVTF_w/view?usp=drive_link	Lister et al. 2009		1	0	NA	NA
500	Respiratory toxicity of cyanobacterial aphantoxins from Aphanizomenon flos-aquae DC-1 in the zebrafish gill	https://doi.org/10.1016/j.aquatox.2016.04.014	Aquatic Toxicology	"wild fish" AND "abnormalities"	"wild fish" AND "injury"		2	https://drive.google.com/file/d/13LylQVG9dwIVGzbJemv-3G5yQNZqyxnj/view?usp=drive_link	Zhang et al. 2016		1	0	NA	NA
501	A practicable laboratory flow-through exposure system for assessing the health effects of effluents in fish	https://doi.org/10.1016/j.aquatox.2008.04.005	Aquatic Toxicology	"wild fish" AND "abnormalities"			1	https://drive.google.com/file/d/1jS7Oel4D7YA-eZjNIXaFoXAvvo8ijswe/view?usp=drive_link	Thorpe et al. 2008		1	0	NA	NA
502	Optical toxicity of triphenyl phosphate in zebrafish larvae	https://doi.org/10.1016/j.aquatox.2019.02.024	Aquatic Toxicology	"wild fish" AND "abnormalities"			1	https://drive.google.com/file/d/10OqRzZ8RgTv9owqTxKuqxiWa8GSPpOm4/view?usp=drive_link	Shi et al. 2019		1	0	NA	NA
503	Impact of TDG supersaturation on native fish species under different hydropower flood discharge programs	https://doi.org/10.1016/j.aquatox.2021.105898	Aquatic Toxicology	"wild fish" AND "abnormalities"			1	https://drive.google.com/file/d/1bJSbALcDYsXf0_FG2zVnxqUhEu76qk7X/view?usp=drive_link	Yuan et al. 2021		1	0	NA	NA
504	Naproxen affects multiple organs in fish but is still an environmentally better alternative to diclofenac	https://doi.org/10.1016/j.aquatox.2020.105583	Aquatic Toxicology	"wild fish" AND "abnormalities"			1	https://drive.google.com/file/d/1-rEg_xlTNOmNJmoZduEikxaNcs-jW6Co/view?usp=drive_link	Näslund et al. 2020		1	1	0	NA
505	Lack of a heritable reproductive defect in the offspring of male rainbow trout exposed to the environmental estrogen 17α-ethynylestradiol	https://doi.org/10.1016/j.aquatox.2008.10.009	Aquatic Toxicology	"wild fish" AND "abnormalities"			1	https://drive.google.com/file/d/1TveE2ue4KClwv9_idiih4qzkQQVGuLW4/view?usp=drive_link	Brown et al. 2009		1	0	NA	NA
506	A novel and versatile flash-freezing approach for evaluating the health of Delta Smelt	https://doi.org/10.1016/j.aquatox.2015.11.009	Aquatic Toxicology	"wild fish" AND "abnormalities"			1	https://drive.google.com/file/d/1oDteG1WO-gOX6apALRCXLNaM-BBEvl1v/view?usp=drive_link	Teh et al. 2016		1	1	0	NA
507	Aquatic pollution problems in Japan	https://doi.org/10.1016/0166-445X(88)90079-3	Aquatic Toxicology	"wild fish" AND "abnormalities"	"wild fish" AND "deformities"	"wild fish" AND "injury"	3	https://drive.google.com/file/d/1WBS1cEs0VMlAx2BU08v6zfO5iexd85mT/view?usp=drive_link	Kimura 1988	Review article	NA	NA	NA	NA
508	The antidepressant venlafaxine perturbs cardiac development and function in larval zebrafish	https://doi.org/10.1016/j.aquatox.2021.106041	Aquatic Toxicology	"wild fish" AND "abnormalities"			1	https://drive.google.com/file/d/1qoAKZqAp4u43_M7aQn4BfXvmUPyevWY4/view?usp=drive_link	Thompson et al. 2022		1	0	NA	NA
509	PCB and TCDD derived embryonic cardiac defects result from a novel AhR pathway	https://doi.org/10.1016/j.aquatox.2021.105794	Aquatic Toxicology	"wild fish" AND "abnormalities"	"wild fish" AND "deformities"		2	https://drive.google.com/file/d/1WerH3mZ5zOLv4gGiG-Fd0U66LXBPb0lZ/view?usp=drive_link	Singleman & Holtzman 2021		1	0	NA	NA
510	Molecular pathways associated with the intersex condition in rainbow darter (Etheostoma caeruleum) following exposures to municipal wastewater in the Grand River basin, ON, Canada. Part B	https://doi.org/10.1016/j.aquatox.2014.11.022	Aquatic Toxicology	"wild fish" AND "abnormalities"			1	https://drive.google.com/file/d/1-uYeLqHRk-EfC41uoA_aQrO5i8lqpc-K/view?usp=drive_link	Bahamonde et al. 2015		1	1	0	NA
511	Reproductive and transgenerational toxicities of phenanthrene on female marine medaka (Oryzias melastigma)	https://doi.org/10.1016/j.aquatox.2015.03.013	Aquatic Toxicology	"wild fish" AND "abnormalities"			1	https://drive.google.com/file/d/10lUtVMOfgQLGxrMzLBD4BqmJx2ne0s6l/view?usp=drive_link	Sun et al. 2015		1	0	NA	NA
512	Immunohistochemical localization of CYP1A, vitellogenin and Zona radiata proteins in the liver of swordfish (Xiphias gladius L.) taken from the Mediterranean Sea, South Atlantic, South Western Indian and Central North Pacific Oceans	https://doi.org/10.1016/j.aquatox.2004.10.005	Aquatic Toxicology	"wild fish" AND "abnormalities"			1	https://drive.google.com/file/d/1f6pDQTNa4awvi3Hxtl3ou-K2bnCadj4i/view?usp=drive_link	Desantis et al. 2005		1	0	NA	NA
513	The effects of methyltestosterone on the sexual development and reproduction of adult medaka (Oryzias latipes)	https://doi.org/10.1016/j.aquatox.2008.01.010	Aquatic Toxicology	"wild fish" AND "abnormalities"			1	https://drive.google.com/file/d/1SaFT9GxEL-KHm-YMo3S0vBpGtvkxw9vy/view?usp=drive_link	Kang et al. 2008		1	0	NA	NA
514	Copper caused reproductive endocrine disruption in zebrafish (Danio rerio)	https://doi.org/10.1016/j.aquatox.2019.04.003	Aquatic Toxicology	"wild fish" AND "abnormalities"	"wild fish" AND "injury"		2	https://drive.google.com/file/d/1IQIjRGhTR36m_909kzZknxuO_4XVKzB4/view?usp=drive_link	Cao et al. 2019		1	0	NA	NA
515	Influence of triphenyltin exposure on the hypothalamus–pituitary–gonad axis in male Sebastiscus marmoratus	https://doi.org/10.1016/j.aquatox.2011.04.018	Aquatic Toxicology	"wild fish" AND "abnormalities"			1	https://drive.google.com/file/d/1iMzJMZP8yCHgog4pybi5r67j0Os2IvoS/view?usp=drive_link	Sun et al. 2011		1	0	NA	NA
516	Bisphenol A accumulation in eggs disrupts the endocrine regulation of growth in rainbow trout larvae	https://doi.org/10.1016/j.aquatox.2015.01.028	Aquatic Toxicology	"wild fish" AND "abnormalities"	"wild fish" AND "deformities"		2	https://drive.google.com/file/d/1WwUnOL3j3vesZtwlm6m6prp7zzDOC6cU/view?usp=drive_link	Birceanu et al. 2015		1	0	NA	NA
517	Transient exposure to environmental estrogen affects embryonic development of brown trout (Salmo trutta fario)	https://doi.org/10.1016/j.aquatox.2014.10.007	Aquatic Toxicology	"wild fish" AND "abnormalities"	"wild fish" AND "deformities"		2	https://drive.google.com/file/d/1G8vcJv49MwW7Pvk0daiB1LtpL2_1zhps/view?usp=drive_link	Schubert et al. 2014		1	0	NA	NA
518	Exposure to 17α-ethynylestradiol impairs reproductive functions of both male and female zebrafish (Danio rerio)	https://doi.org/10.1016/j.aquatox.2008.01.020	Aquatic Toxicology	"wild fish" AND "abnormalities"			1	https://drive.google.com/file/d/1g3BnB0sBZrfF_AXeWwM5X2TnBiXD8Vep/view?usp=drive_link	Xu et al. 2008		1	0	NA	NA
519	Microplastic does not magnify the acute effect of PAH pyrene on predatory performance of a tropical fish (Lates calcarifer)	https://doi.org/10.1016/j.aquatox.2018.03.011	Aquatic Toxicology	"wild fish" AND "abnormalities"			1	https://drive.google.com/file/d/1J-aaXGn-LSl08DWynQmvqChchsQPygyv/view?usp=drive_link	Guven et al. 2018		1	0	NA	NA
520	Molecular characterization of estrogen receptor genes in Gobiocypris rarus and their expression upon endocrine disrupting chemicals exposure in juveniles	https://doi.org/10.1016/j.aquatox.2010.10.009	Aquatic Toxicology	"wild fish" AND "abnormalities"			1	https://drive.google.com/file/d/1QEGq8OY993PbFmKrxkUTpbcxgUlAJ3nS/view?usp=drive_link	Wang et al. 2011		1	0	NA	NA
521	Toxicity of single walled carbon nanotubes to rainbow trout, (Oncorhynchus mykiss): Respiratory toxicity, organ pathologies, and other physiological effects	https://doi.org/10.1016/j.aquatox.2007.02.003	Aquatic Toxicology	"wild fish" AND "abnormalities"	"wild fish" AND "injury"	"wild fish" AND "deformities"	3	https://drive.google.com/file/d/1_3iVsThw93eQa2-vuXGX-WmQXejrYz5-/view?usp=drive_link	Smith et al. 2007		1	0	NA	NA
522	Nitroaromatic compounds damage the DNA of zebrafish embryos (Danio rerio)	https://doi.org/10.1016/j.aquatox.2019.105345	Aquatic Toxicology	"wild fish" AND "abnormalities"			1	https://drive.google.com/file/d/1kOI9byQoMLWfIF0Kg2cF2D4sjxcxyY-d/view?usp=drive_link	Koske et al. 2019		1	0	NA	NA
523	Effects of environmentally relevant metformin exposure on Japanese medaka (Oryzias latipes)	https://doi.org/10.1016/j.aquatox.2018.10.003	Aquatic Toxicology	"wild fish" AND "abnormalities"			1	https://drive.google.com/file/d/1X2BwwOo4mmqJe9kYKo0BxRBfw6uGn0id/view?usp=drive_link	Ussery et al. 2018		1	0	NA	NA
524	Androgen disruption of early development in Qurt strain medaka (Oryzias latipes)	https://doi.org/10.1016/j.aquatox.2007.02.012	Aquatic Toxicology	"wild fish" AND "abnormalities"	"wild fish" AND "deformities"		2	https://drive.google.com/file/d/1W_ZQd54nF7f1dMSjXdchDmKuyhAJI4_4/view?usp=drive_link	Leon et al. 2007		1	0	NA	NA
525	Hepatic tumors and other liver pathology in Massachusetts flatfish	https://doi.org/10.1016/0166-445X(88)90121-X	Aquatic Toxicology	"wild fish" AND "abnormalities"			1	https://drive.google.com/file/d/1CcdXjp0iBcdTPW7ILL-ixbjL2ACJ6Mli/view?usp=drive_link	Sass & Murchelano 1988		1	1	0	NA
526	Defining the chronic impacts of atenolol on embryo-larval development and reproduction in the fathead minnow (Pimephales promelas)	https://doi.org/10.1016/j.aquatox.2007.11.017	Aquatic Toxicology	"wild fish" AND "abnormalities"			1	https://drive.google.com/file/d/1DDozN1PdT9-HIrwVthI0XJqgEFj8UHu6/view?usp=drive_link	Winter et al. 2008		1	0	NA	NA
527	Uptake and accumulation of organotin compounds by oyster and mussel hemocytes: correlation with serum biochemical and cytological factors and tissue burdens	https://doi.org/10.1016/0166-445X(88)90120-8	Aquatic Toxicology	"wild fish" AND "abnormalities"			1		Pickwell & Steinert 1988		0	NA	NA	NA
528	Differences in sexual development in inbred and outbred zebrafish (Danio rerio) and implications for chemical testing	https://doi.org/10.1016/j.aquatox.2012.01.017	Aquatic Toxicology	"wild fish" AND "abnormalities"	"wild fish" AND "deformities"		2	https://drive.google.com/file/d/1bX1zpwDoDyuTD_1fSPCy_jFwmysj1rT4/view?usp=drive_link	Brown et al. 2012		1	0	NA	NA
529	The effects of 17β-estradiol on various reproductive parameters in the hermaphrodite fish Kryptolebias marmoratus	https://doi.org/10.1016/j.aquatox.2009.11.006	Aquatic Toxicology	"wild fish" AND "abnormalities"			1	https://drive.google.com/file/d/1aqh_MoJKFTUu2d0rHi-kdiFeX0kD4PBa/view?usp=drive_link	Park et al. 2010		1	0	NA	NA
530	Experimental evidence of dietary ciguatoxin accumulation in an herbivorous coral reef fish	https://doi.org/10.1016/j.aquatox.2018.05.007	Aquatic Toxicology	"wild fish" AND "abnormalities"			1	https://drive.google.com/file/d/11Jxou5FF35BjMRKOQ5h8-Lt7F41237w5/view?usp=drive_link	Clausing et al. 2018		1	0	NA	NA
531	The toxicity potential of pharmaceuticals found in the Douro River estuary (Portugal): Assessing impacts on gonadal maturation with a histopathological and stereological study of zebrafish ovary and testis after sub-acute exposures	https://doi.org/10.1016/j.aquatox.2011.06.017	Aquatic Toxicology	"wild fish" AND "abnormalities"			1	https://drive.google.com/file/d/1uSN3PAre_umeY9OupeTnP7f2YeEo03Pk/view?usp=drive_link	Madureira et al. 2011		1	0	NA	NA
532	Chronic exposure to 17α-ethinylestradiol and bisphenol A-effects on development and reproduction in the freshwater invertebrate Chironomus riparius (Diptera: Chironomidae)	https://doi.org/10.1016/S0166-445X(01)00148-5	Aquatic Toxicology	"wild fish" AND "abnormalities"			1	https://drive.google.com/file/d/1bU7MGLG_Cuk4Ad3bJHbnnG_ns0n2Dn5U/view?usp=drive_link	Watts et al. 2001		0	NA	NA	NA
533	Effects of the synthetic estrogen, 17α-ethinylestradiol, on aggression and courtship behavior in male zebrafish (Danio rerio)	https://doi.org/10.1016/j.aquatox.2008.12.001	Aquatic Toxicology	"wild fish" AND "abnormalities"			1	https://drive.google.com/file/d/1RPQX7FYXmShbHje0vSNeX1j3qeRmfezK/view?usp=drive_link	Colman et al. 2009		1	0	NA	NA
534	Short-term effects of endocrine-disrupting chemicals on the expression of estrogen-responsive genes in male medaka (Oryzias latipes)	https://doi.org/10.1016/j.aquatox.2004.12.011	Aquatic Toxicology	"wild fish" AND "abnormalities"			1	https://drive.google.com/file/d/17W7WXI0jvv_rkFIvnNZ899yiqTQKuAu3/view?usp=drive_link	Yamaguchi et al. 2005		1	0	NA	NA
535	Mechanisms of hexabromocyclododecanes induced developmental toxicity in marine medaka (Oryzias melastigma) embryos	https://doi.org/10.1016/j.aquatox.2014.04.010	Aquatic Toxicology	"wild fish" AND "abnormalities"			1	https://drive.google.com/file/d/1S2vYn-BlybQK22NHrh-is54yVRrP-SSq/view?usp=drive_link	Hong et al. 2014		1	0	NA	NA
536	Dietary selenomethionine exposure alters swimming performance, metabolic capacity and energy homeostasis in juvenile fathead minnow	https://doi.org/10.1016/j.aquatox.2014.06.012	Aquatic Toxicology	"wild fish" AND "abnormalities"	"wild fish" AND "deformities"		2	https://drive.google.com/file/d/1da3MIjDDdqxyXraB2vuRplsHmGGHZh2D/view?usp=drive_link	McPhee & Janz 2014		1	0	NA	NA
537	Uptake, tissue distribution, and toxicity of polystyrene nanoparticles in developing zebrafish (Danio rerio)	https://doi.org/10.1016/j.aquatox.2017.11.017	Aquatic Toxicology	"wild fish" AND "abnormalities"	"wild fish" AND "deformities"		2	https://drive.google.com/file/d/1pezNnMUjXLlvdOtmasxf-MgVRBY-zEyh/view?usp=drive_link	Pitt et al. 2018		1	0	NA	NA
538	Gonadal transcriptome responses and physiological consequences of exposure to oestrogen in breeding zebrafish (Danio rerio)	https://doi.org/10.1016/j.aquatox.2007.03.019	Aquatic Toxicology	"wild fish" AND "abnormalities"			1	https://drive.google.com/file/d/1P05QEDQfWf8GNdgX2_kqn8IHfEOh55u6/view?usp=drive_link	Santos et al. 2007		1	0	NA	NA
539	Accumulation of dietary and aqueous cadmium into the epidermal mucus of the discus fish Symphysodon sp.	https://doi.org/10.1016/j.aquatox.2011.03.005	Aquatic Toxicology	"wild fish" AND "abnormalities"	"wild fish" AND "deformities"		2	https://drive.google.com/file/d/1pPtduiGpn65biidLjXGzTh7lo1H720B1/view?usp=drive_link	Maunder et al. 2011		1	0	NA	NA
540	Comparative responses to endocrine disrupting compounds in early life stages of Atlantic salmon, Salmo salar	https://doi.org/10.1016/j.aquatox.2014.03.015	Aquatic Toxicology	"wild fish" AND "abnormalities"	"wild fish" AND "deformities"		2	https://drive.google.com/file/d/1VRxT56QVXPc_Nz_CPyAusPf3_6QCv8RH/view?usp=drive_link	Duffy et al. 2014		1	0	NA	NA
541	The influence of heart developmental anatomy on cardiotoxicity-based adverse outcome pathways in fish	https://doi.org/10.1016/j.aquatox.2016.06.016	Aquatic Toxicology	"wild fish" AND "abnormalities"	"wild fish" AND "injury"		2	https://drive.google.com/file/d/1p4GpTQX2pDs6yOC04UOf1NuKpmRU0I1p/view?usp=drive_link	Incardona & Scholz 2016	Review article	NA	NA	NA	NA
542	Molecular and cellular pathology in environmental impact assessment	https://doi.org/10.1016/0166-445X(92)90047-Q	Aquatic Toxicology	"wild fish" AND "abnormalities"	"wild fish" AND "injury"		2	https://drive.google.com/file/d/1kn8KdTEqkbwldcxk01SdJ7eJGbIBduBz/view?usp=drive_link	Moore & Simpson 1992	Review article	NA	NA	NA	NA
543	Persistent sex-reversal and oviducal agenesis in adult Xenopus (Silurana) tropicalis frogs following larval exposure to the environmental pollutant ethynylestradiol	https://doi.org/10.1016/j.aquatox.2006.07.004	Aquatic Toxicology	"wild fish" AND "abnormalities"			1		Pettersson et al. 2006		0	NA	NA	NA
544	Effects of chronic dietary selenomethionine exposure on repeat swimming performance, aerobic metabolism and methionine catabolism in adult zebrafish (Danio rerio)	https://doi.org/10.1016/j.aquatox.2013.01.009	Aquatic Toxicology	"wild fish" AND "abnormalities"			1	https://drive.google.com/file/d/1xpnkb8UYRVWIFacl6A8aRfmjmDjHKVDq/view?usp=drive_link	Thomas et al. 2013		1	0	NA	NA
545	Widespread occurrence of intersex in black basses (Micropterus spp.) from U.S. rivers, 1995–2004	https://doi.org/10.1016/j.aquatox.2009.08.001	Aquatic Toxicology	"wild fish" AND "abnormalities"			1	https://drive.google.com/file/d/16sDCWlcoG5paf7l0bD_uLUmPV9q8CZmF/view?usp=drive_link	Hinck et al. 2009		1	1	0	NA
546	Development of an in vivo hepatic micronucleus assay with rainbow trout	https://doi.org/10.1016/0166-445X(92)90052-O	Aquatic Toxicology	"wild fish" AND "abnormalities"	"wild fish" AND "injury"		2	https://drive.google.com/file/d/1oiNN0YvqutznUxw1ktZCVmMeEhGV7eU5/view?usp=drive_link	Williams & Metcalfe 1992		1	0	NA	NA
547	Sub-lethal effects of titanium dioxide nanoparticles on the physiology and reproduction of zebrafish	https://doi.org/10.1016/j.aquatox.2012.08.021	Aquatic Toxicology	"wild fish" AND "abnormalities"	"wild fish" AND "injury"		2	https://drive.google.com/file/d/1NU39NZY2WL2Libt3cJ4ZwZ4LtOlwmHwO/view?usp=drive_link	Ramsden et al. 2013		1	0	NA	NA
548	Effects of chronic exposure to a pharmaceutical mixture on the three-spined stickleback (gasterosteus aculeatus) population dynamics in lotic mesocosms	https://doi.org/10.1016/j.aquatox.2020.105499	Aquatic Toxicology	"wild fish" AND "abnormalities"			1	https://drive.google.com/file/d/1MbbDhVo0a7ZPxwNWL4zQ4j9tqKVYe2uA/view?usp=drive_link	David et al. 2020		1	0	NA	NA
549	Modulation of steroidogenesis and estrogen signalling in the estuarine killifish (Fundulus heteroclitus) exposed to ethinylestradiol	https://doi.org/10.1016/j.aquatox.2010.02.002	Aquatic Toxicology	"wild fish" AND "abnormalities"			1	https://drive.google.com/file/d/1_yy-9aVvJyM0ASw02uv-Hj6OQ3Aj8kUO/view?usp=drive_link	Hogan et al. 2010		1	0	NA	NA
550	Effects on reproductive potential and endocrine status in the mummichog (Fundulus heteroclitus) after exposure to 17α-ethynylestradiol in a short-term reproductive bioassay	https://doi.org/10.1016/j.aquatox.2007.08.010	Aquatic Toxicology	"wild fish" AND "abnormalities"			1	https://drive.google.com/file/d/1XaY4eul-zuhPlOVAJfMXhfHK7bC7sfIw/view?usp=drive_link	Peters et al. 2007		1	0	NA	NA
551	Integrated chemical and biological analysis to explain estrogenic potency in bile extracts of red mullet (Mullus barbatus)	https://doi.org/10.1016/j.aquatox.2013.02.015	Aquatic Toxicology	"wild fish" AND "abnormalities"			1	https://drive.google.com/file/d/1TOiy7e10WeEbVfY77hxcgINankuZ4IOf/view?usp=drive_link	Martínez-Gómez et al. 2013		1	0	NA	NA
552	Parental gemfibrozil exposure impacts zebrafish F1 offspring, but not subsequent generations	https://doi.org/10.1016/j.aquatox.2019.04.020	Aquatic Toxicology	"wild fish" AND "abnormalities"			1	https://drive.google.com/file/d/1SbX0yeO9ypaKEQgOl4FuR9Xgo4_GpF2B/view?usp=drive_link	Fraz et al. 2019		1	0	NA	NA
553	Male zebrafish (Danio rerio) courtship behaviour resists the feminising effects of 17α-ethinyloestradiol—morphological sexual characteristics do not	https://doi.org/10.1016/j.aquatox.2008.02.003	Aquatic Toxicology	"wild fish" AND "abnormalities"			1	https://drive.google.com/file/d/1qvyH9riRRdOg2rtfmknh9Qw0YKkP6cMF/view?usp=drive_link	Larsen et al. 2008		1	0	NA	NA
554	Parental exposure to natural mixtures of POPs reduced embryo production and altered gene transcription in zebrafish embryos	https://doi.org/10.1016/j.aquatox.2012.08.019	Aquatic Toxicology	"wild fish" AND "abnormalities"	"wild fish" AND "injury"		2	https://drive.google.com/file/d/1zXXkpZ2EUr4wr3M-VKbR9ROlDjxYOGdI/view?usp=drive_link	Lyche et al. 2013		1	0	NA	NA
555	Histopathologic biomarkers in feral freshwater fish populations exposed to different types of contaminant stress	https://doi.org/10.1016/S0166-445X(96)00808-9	Aquatic Toxicology	"wild fish" AND "abnormalities"	"wild fish" AND "deformities"		2	https://drive.google.com/file/d/1j5-Sco2y0LBBFOETFmVKQZ262BezonjO/view?usp=drive_link	Teh 1997		1	1	0	NA
556	Progress and promises in toxicogenomics in aquatic toxicology: Is technical innovation driving scientific innovation?	https://doi.org/10.1016/j.aquatox.2011.06.008	Aquatic Toxicology	"wild fish" AND "abnormalities"			1	https://drive.google.com/file/d/16Zmf8Gi8XmjS3IS8rF0FiISKb18Q5tVn/view?usp=drive_link	Fent & Sumpter 2011	Review article	NA	NA	NA	NA
557	Effects of the planar PCB 3,3′,4,4′-tetrachlorobiphenyl (TCB) on ovarian development, plasma levels of sex steroid hormones and vitellogenin, and progeny survival in the white perch (Morone americana)	https://doi.org/10.1016/0166-445X(94)90044-2	Aquatic Toxicology	"wild fish" AND "abnormalities"			1	https://drive.google.com/file/d/1iuxWr1Glc7vfbsQLB0_wxX0g3wHaY19x/view?usp=drive_link	Monosson et al. 1994		1	0	NA	NA
558	Acute exposure to chlorpyrifos induces reversible changes in health parameters of Nile tilapia (Oreochromis niloticus)	https://doi.org/10.1016/j.aquatox.2018.02.001	Aquatic Toxicology	"wild fish" AND "abnormalities"			1	https://drive.google.com/file/d/1Vff-Tmu1JujPub23-6RPzmbHENI6sMN9/view?usp=drive_link	Zahran et al. 2018		1	0	NA	NA
559	Morphometric signatures of exposure to endocrine disrupting chemicals in zebrafish eleutheroembryos	https://doi.org/10.1016/j.aquatox.2019.105232	Aquatic Toxicology	"wild fish" AND "abnormalities"	"wild fish" AND "deformities"		2	https://drive.google.com/file/d/1SO29_wgGM6jjThYFS8iE82jixdlpM5mU/view?usp=drive_link	Martínez et al. 2019		1	0	NA	NA
560	Caging techniques for field exposures of fish to chemical contaminants	https://doi.org/10.1016/j.aquatox.2006.03.010	Aquatic Toxicology	"wild fish" AND "abnormalities"			1	https://drive.google.com/file/d/1YAtCiG9MKTSqd61cWz7OYvlM3haf4bm_/view?usp=drive_link	Oikari 2006	Review article	NA	NA	NA	NA
561	Non invasive high resolution in vivo imaging of α-naphthylisothiocyanate (ANIT) induced hepatobiliary toxicity in STII medaka	https://doi.org/10.1016/j.aquatox.2007.09.014	Aquatic Toxicology	"wild fish" AND "abnormalities"	"wild fish" AND "injury"		2	https://drive.google.com/file/d/1RihrAOQyFWTx1ZmGa8jgtRDCQ3wCIxbI/view?usp=drive_link	Hardman et al. 2008		1	0	NA	NA
562	Vertebral deformities and physiological effects in fourhorn sculpin (Myoxocephalus quadricornis) after long-term exposure to a simulated heavy metal-containing effluent	https://doi.org/10.1016/0166-445X(86)90010-X	Aquatic Toxicology	"wild fish" AND "abnormalities"	"wild fish" AND "deformities"		2	https://drive.google.com/file/d/1nAphPZpg0PGZcmrN4vzPQjBDM-cIl3HB/view?usp=drive_link	Bengtsson & Larsson 1986		1	0	NA	NA
563	Examination of the behavior and liver and thyroid histology of juvenile rainbow trout (Oncorhynchus mykiss) exposed to high dietary concentrations of C10-, C11-, C12- and C14-polychlorinated n-alkanes	https://doi.org/10.1016/S0166-445X(00)00172-7	Aquatic Toxicology	"wild fish" AND "abnormalities"			1	https://drive.google.com/file/d/1uZu5ERQzxhS_gM9fEREV5s-vhdzw5lJ3/view?usp=drive_link	Cooley et al. 2001		1	0	NA	NA
564	Isolation and characterization of two cytochrome P450 aromatase forms in killifish (Fundulus heteroclitus): Differential expression in fish from polluted and unpolluted environments	https://doi.org/10.1016/j.aquatox.2004.12.007	Aquatic Toxicology	"wild fish" AND "abnormalities"			1	https://drive.google.com/file/d/1k-a-P_fCdCS5_HSylnUjayOa_bTDhAMm/view?usp=drive_link	Greytak et al. 2005		1	0	NA	NA
565	Zebrafish sex differentiation and gonad development: A review on the impact of environmental factors	https://doi.org/10.1016/j.aquatox.2017.08.005	Aquatic Toxicology	"wild fish" AND "abnormalities"			1	https://drive.google.com/file/d/1jhEtmC0Fp4ztT8sHvBugAyrtlRvjQ8Jd/view?usp=drive_link	Santos et al. 2017	Review article	NA	NA	NA	NA
566	A transcriptomics-based biological framework for studying mechanisms of endocrine disruption in small fish species	https://doi.org/10.1016/j.aquatox.2010.02.021	Aquatic Toxicology	"wild fish" AND "abnormalities"			1	https://drive.google.com/file/d/1oVsjk9MnKczwl7V7Rb_YjPGhwYJcETSe/view?usp=drive_link	Wang et al. 2010		1	0	NA	NA
567	Examining waterborne and dietborne routes of exposure and their contribution to biological response patterns in fathead minnow (Pimephales promelas)	https://doi.org/10.1016/j.aquatox.2011.07.006	Aquatic Toxicology	"wild fish" AND "abnormalities"	"wild fish" AND "deformities"		2	https://drive.google.com/file/d/1ThNY5_oEs3wybdMcrFY1JvpsChGtH57p/view?usp=drive_link	Rozon-Ramilo et al. 2011		1	1	0	NA
568	Piscine macrophage aggregate parameters as health monitors: effect of age, sex, relative weight, season and site quality in largemouth bass (Micropterus salmoides)	https://doi.org/10.1016/0166-445X(87)90012-9	Aquatic Toxicology	"wild fish" AND "abnormalities"			1	https://drive.google.com/file/d/17votaCpU6V8QKB_-AynERbou3LzPMcuF/view?usp=drive_link	Blazer et al. 1987	Nuclear power plant wastewater pond	1	0	NA	NA
569	Multiple hormonal activities of UV filters and comparison of in vivo and in vitro estrogenic activity of ethyl-4-aminobenzoate in fish	https://doi.org/10.1016/j.aquatox.2006.06.016	Aquatic Toxicology	"wild fish" AND "abnormalities"			1	https://drive.google.com/file/d/1HS_ltN5skhoXgtB10_PIUTYGCiPa8ibI/view?usp=drive_link	Kunz & Fent 2006		1	0	NA	NA
570	Bioaccumulating substances and reproductive success in baltic flounder platichthys flesus	https://doi.org/10.1016/0166-445X(81)90032-1	Aquatic Toxicology	"wild fish" AND "abnormalities"			1	https://drive.google.com/file/d/1hI8tgZu26KJfB326hG4BmYzaaGpD1h5A/view?usp=drive_link	Von Westernhagen et al. 1981		1	0	NA	NA
571	Olfactory toxicity in fishes	https://doi.org/10.1016/j.aquatox.2009.09.019	Aquatic Toxicology	"wild fish" AND "abnormalities"	"wild fish" AND "injury"		2	https://drive.google.com/file/d/1y6lugabtyRZy-5sEXiZeJSkKsR5q8voN/view?usp=drive_link	Tierney et al. 2010	Review article	NA	NA	NA	NA
577	Molecular mechanisms and tissue targets of brominated flame retardants, BDE-47 and TBBPA, in embryo-larval life stages of zebrafish (Danio rerio)	https://doi.org/10.1016/j.aquatox.2019.01.022	Aquatic Toxicology	"wild fish" AND "deformities"	"wild fish" AND "injury"		2	https://drive.google.com/file/d/1admfCF3mIerkM65bIkUGbm-9rSbowuJG/view?usp=drive_link	Parsons et al. 2019		1	0	NA	NA
578	Developmental exposure to environmentally relevant concentrations of bifenthrin alters transcription of mTOR and ryanodine receptor-dependent signaling molecules and impairs predator avoidance behavior across early life stages in inland silversides (Menidia beryllina)	https://doi.org/10.1016/j.aquatox.2018.10.014	Aquatic Toxicology	"wild fish" AND "deformities"			1	https://drive.google.com/file/d/1qy2sLIO6PpRlCDdsuGvK5o0qO2gIeKDB/view?usp=drive_link	Frank et al. 2019		1	0	NA	NA
582	Applicability of the TCDD-TEQ approach to predict sublethal embryotoxicity in Fundulus heteroclitus	https://doi.org/10.1016/j.aquatox.2014.02.002	Aquatic Toxicology	"wild fish" AND "deformities"			1	https://drive.google.com/file/d/1Eg56eYQNG2BUapo50DJ_2jdl_aS6D72E/view?usp=drive_link	Rigaud et al. 2014		1	0	NA	NA
583	The effects of copper and benzo[a]pyrene on retinoids and reproduction in zebrafish	https://doi.org/10.1016/j.aquatox.2007.03.001	Aquatic Toxicology	"wild fish" AND "deformities"			1	https://drive.google.com/file/d/1U6p-SX0rUYbd_P4_m8I-WS935Wo7mNnV/view?usp=drive_link	Alsop et al. 2007		1	0	NA	NA
585	Expression dynamics of genes in the hypothalamic-pituitary-thyroid (HPT) cascade and their responses to 3,3′,5-triiodo-l-thyronine (T3) highlights potential vulnerability to thyroid-disrupting chemicals in zebrafish (Danio rerio) embryo-larvae	https://doi.org/10.1016/j.aquatox.2020.105547	Aquatic Toxicology	"wild fish" AND "deformities"			1	https://drive.google.com/file/d/1GIzM09GeTCrhMxlZaT3az7bv-1O1HZqj/view?usp=drive_link	Parsons et al. 2020		1	0	NA	NA
586	Differential gene expression and biomarkers in zebrafish (Danio rerio) following exposure to produced water components	https://doi.org/10.1016/j.aquatox.2008.08.020	Aquatic Toxicology	"wild fish" AND "deformities"			1	https://drive.google.com/file/d/1FXZAETdgfha1Buvnkdx7RnTncWvn7-RX/view?usp=drive_link	Holth et al. 2008		1	0	NA	NA
589	Chronic exposure of 2,2′,4,4′-tetrabromodiphenyl ether (PBDE-47) alters locomotion behavior in juvenile zebrafish (Danio rerio)	https://doi.org/10.1016/j.aquatox.2010.03.012	Aquatic Toxicology	"wild fish" AND "deformities"			1	https://drive.google.com/file/d/14bnQOkmdDPNFaEP4RWuojedDcnfeXC9Q/view?usp=drive_link	Chou et al. 2010		1	0	NA	NA
596	Predator avoidance performance of larval fathead minnows (Pimephales promelas) following short-term exposure to estrogen mixtures	https://doi.org/10.1016/j.aquatox.2008.12.002	Aquatic Toxicology	"wild fish" AND "deformities"			1	https://drive.google.com/file/d/1lGCUvcoooyQpYpQR0HPuyPAHmNo9ILaI/view?usp=drive_link	McGee et al. 2009		1	0	NA	NA
597	Subcellular partitioning of metals and metalloids (As, Cd, Cu, Se and Zn) in liver and gonads of wild white suckers (Catostomus commersonii) collected downstream from a mining operation	https://doi.org/10.1016/j.aquatox.2018.07.001	Aquatic Toxicology	"wild fish" AND "deformities"			1	https://drive.google.com/file/d/1B9yra1K40cPglo2bZqLAEWy5-rGkGh5K/view?usp=drive_link	Urien et al. 2018		1	1	0	NA
598	In vitro response to ACTH of the interrenal tissue of rainbow trout (Oncorhynchus mykiss) exposed to cadmium	https://doi.org/10.1016/S0166-445X(98)00042-3	Aquatic Toxicology	"wild fish" AND "deformities"			1	https://drive.google.com/file/d/1XX1DxYSvSIVsuUc90WmowE6DJ_R9L-ii/view?usp=drive_link	Brodeur et al. 1998		1	0	NA	NA
604	Long-term food-exposure of zebrafish to PCB mixtures mimicking some environmental situations induces ovary pathology and impairs reproduction ability	https://doi.org/10.1016/j.aquatox.2011.06.021	Aquatic Toxicology	"wild fish" AND "deformities"			1	https://drive.google.com/file/d/1A_xdiHwo1drpzy4bSJuAqlqwyE1EhL78/view?usp=drive_link	Daouk et al. 2011		1	0	NA	NA
605	Selenium and mercury have a synergistic negative effect on fish reproduction	https://doi.org/10.1016/j.aquatox.2014.01.020	Aquatic Toxicology	"wild fish" AND "deformities"			1	https://drive.google.com/file/d/1aLL4CRDdRO2vnTiyyyBLfbpL0S8_o2lb/view?usp=drive_link	Penglase et al. 2014		1	0	NA	NA
606	Effects of hexazinone and atrazine on the physiology and endocrinology of smolt development in Atlantic salmon	https://doi.org/10.1016/j.aquatox.2007.05.011	Aquatic Toxicology	"wild fish" AND "deformities"			1	https://drive.google.com/file/d/1znNoQchpgkgnDMz6e1bmFMoWNSp3_Gp2/view?usp=drive_link	Nieves-Puigdoller et al. 2007		1	0	NA	NA
612	Histopathological evaluation of Atlantic tomcod (Microgadus tomcod) collected at estuarine sites receiving pulp and paper mill effluent	https://doi.org/10.1016/S0166-445X(98)00085-X	Aquatic Toxicology	"wild fish" AND "deformities"			1	https://drive.google.com/file/d/1k2T_m5Fc7eJ-xByNle7edNLDNVq0N5la/view?usp=drive_link	Couillard et al. 1999		1	0	NA	NA
613	Cardiometabolic response of juvenile rainbow trout exposed to dietary selenomethionine	https://doi.org/10.1016/j.aquatox.2018.02.022	Aquatic Toxicology	"wild fish" AND "deformities"			1	https://drive.google.com/file/d/1A-KpIBEqzr38EIP1FUtZapRPHPpxaoIO/view?usp=drive_link	Pettem et al. 2018		1	0	NA	NA
617	Effect of contaminants of emerging concern on liver mitochondrial function in Chinook salmon	https://doi.org/10.1016/j.aquatox.2017.06.011	Aquatic Toxicology	"wild fish" AND "injury"			1	https://drive.google.com/file/d/1V3ksWZ7gQlObOOcYSFvfzyRD4i00A-7l/view?usp=drive_link	Yeh et al. 2017		1	0	NA	NA
618	Effects of cadmium on olfactory mediated behaviors and molecular biomarkers in coho salmon (Oncorhynchus kisutch)	https://doi.org/10.1016/j.aquatox.2013.06.010	Aquatic Toxicology	"wild fish" AND "injury"			1	https://drive.google.com/file/d/1tIo-9I1x-qVwUM8emSG4DGTBjcODTH-B/view?usp=drive_link	Williams & Gallagher 2013		1	1	0	NA
619	Effects of ozonated sewage effluent on reproduction and behavioral endpoints in zebrafish (Danio rerio)	https://doi.org/10.1016/j.aquatox.2018.04.014	Aquatic Toxicology	"wild fish" AND "injury"			1	https://drive.google.com/file/d/1jUDI6nmpEQ2J2odBrVZB6_CsaKGrb0zd/view?usp=drive_link	Pohl et al. 2018		1	0	NA	NA
620	Comparative effects of cadmium, zinc, arsenic and chromium on olfactory-mediated neurobehavior and gene expression in larval zebrafish (Danio rerio)	https://doi.org/10.1016/j.aquatox.2018.05.016	Aquatic Toxicology	"wild fish" AND "injury"			1	https://drive.google.com/file/d/1_c18r5IHPML3yjLFiI0bEzhxO7ovQwej/view?usp=drive_link	Heffern et al. 2018		1	0	NA	NA
621	The gender-specific risk to liver toxicity and cancer of flounder (Platichthys flesus (L.)) at the German Wadden Sea coast	https://doi.org/10.1016/j.aquatox.2004.07.002	Aquatic Toxicology	"wild fish" AND "injury"			1	https://drive.google.com/file/d/1-iHphHnpJzeIdShdXAfdFDYfxw_XllX2/view?usp=drive_link	Koehler 2004		1	1	0	NA
623	Cadmium bound to metal rich granules and exoskeleton from Gammarus pulex causes increased gut lipid peroxidation in zebrafish following single dietary exposure	https://doi.org/10.1016/j.aquatox.2009.10.010	Aquatic Toxicology	"wild fish" AND "injury"			1	https://drive.google.com/file/d/1qZkljxxSHMFf9vMJWD5dOdjgPDMgRKuY/view?usp=drive_link	Khan et al. 2010		1	0	NA	NA
625	Graphene nanoplatelets spontaneously translocate into the cytosol and physically interact with cellular organelles in the fish cell line PLHC-1	https://doi.org/10.1016/j.aquatox.2014.02.016	Aquatic Toxicology	"wild fish" AND "injury"			1	https://drive.google.com/file/d/1Kk-BMjb5CT0amuslKx79GMgBMQTRn3qj/view?usp=drive_link	Todisco et al. 2023		1	0	NA	NA
626	Putative high-level toxicity pathways based on evidence of brevetoxin immunotoxicity in marine fauna	https://doi.org/10.1016/j.aquatox.2022.106298	Aquatic Toxicology	"wild fish" AND "injury"			1	https://drive.google.com/file/d/1S4A7FmALTHUhRDdaNMoXh6TbVtYSKcei/view?usp=drive_link	Brammer-Robbins et al. 2022	Review article	NA	NA	NA	NA
627	Bioconcentration, metabolism, and biomarker responses in marine medaka (Oryzias melastigma) exposed to sulfamethazine	https://doi.org/10.1016/j.aquatox.2016.10.026	Aquatic Toxicology	"wild fish" AND "injury"			1	https://drive.google.com/file/d/1XHUx3U3O8CsYuklmiLAc0fcQWC84Vyzf/view?usp=drive_link	Zhao et al. 2016		1	0	NA	NA
630	Assessing the potential for trace organic contaminants commonly found in Australian rivers to induce vitellogenin in the native rainbowfish (Melanotaenia fluviatilis) and the introduced mosquitofish (Gambusia holbrooki)	https://doi.org/10.1016/j.aquatox.2017.02.008	Aquatic Toxicology	"wild fish" AND "injury"			1	https://drive.google.com/file/d/1VIef_WNLhvfFX7BhkiBtdVdjbXdIPyhP/view?usp=drive_link	Scott et al. 2017		1	0	NA	NA
631	Expression of CYP1C1 and CYP1A in Fundulus heteroclitus during PAH-induced carcinogenesis	https://doi.org/10.1016/j.aquatox.2010.06.002	Aquatic Toxicology	"wild fish" AND "injury"			1	https://drive.google.com/file/d/1JH7UlJBgG5rB-3KWl0DANm7qH4k2-aee/view?usp=drive_link	Wang et al. 2010		1	0	NA	NA
635	The pH-dependent toxicity of triclosan on developing zebrafish (Danio rerio) embryos using metabolomics	https://doi.org/10.1016/j.aquatox.2020.105560	Aquatic Toxicology	"wild fish" AND "injury"			1	https://drive.google.com/file/d/1P6bbtxX9UJKEq1-IA2DsG1misRRYFCRz/view?usp=drive_link	Fu & Bae 2020		1	0	NA	NA
640	An ‘omics approach to investigate the growth effects of environmentally relevant concentrations of guanylurea exposure on Japanese medaka (Oryzias latipes)	https://doi.org/10.1016/j.aquatox.2021.105761	Aquatic Toxicology	"wild fish" AND "injury"			1	https://drive.google.com/file/d/1EAF0lgv_rMCD1C8h8-SKjAnYsH3wCWMW/view?usp=drive_link	Ussery et al. 2021		1	0	NA	NA
641	Liver proteome response of largemouth bass (Micropterus salmoides) exposed to several environmental contaminants: Potential insights into biomarker development	https://doi.org/10.1016/j.aquatox.2009.08.002	Aquatic Toxicology	"wild fish" AND "injury"			1	https://drive.google.com/file/d/1T87_xflZFMgrglgmAOIJQTQ3J2_vMhXb/view?usp=drive_link	Sanchez et al. 2009		1	0	NA	NA
642	Global transcriptome analysis of Atlantic cod (Gadus morhua) liver after in vivo methylmercury exposure suggests effects on energy metabolism pathways	https://doi.org/10.1016/j.aquatox.2012.09.013	Aquatic Toxicology	"wild fish" AND "injury"			1	https://drive.google.com/file/d/1E0lPkLg1onCqME_2ncTF24Nd5ORHdFkX/view?usp=drive_link	Yadetie et al. 2013		1	0	NA	NA
646	Biomonitoring of perfluorochemicals and toxicity to the downstream fish community of Etobicoke Creek following deployment of aqueous film-forming foam	https://doi.org/10.1016/j.aquatox.2010.02.005	Aquatic Toxicology	"wild fish" AND "injury"			1	https://drive.google.com/file/d/1Qn14gRM4B1fAjdXcjpFSkm9PReaPxOXG/view?usp=drive_link	Oakes et al. 2010		1	1	0	NA
648	Improved flatfish health following remediation of a PAH-contaminated site in Eagle Harbor, Washington	https://doi.org/10.1016/j.aquatox.2008.05.005	Aquatic Toxicology	"wild fish" AND "injury"			1	https://drive.google.com/file/d/12_pq8aR9ZBe1r6DhVh-ryXiXJEOAubKk/view?usp=drive_link	Myers et al. 2008		1	1	0	NA

## Sheet: All_search_hits_(duplicates)
Search_results_order	Title	DOI	Journal	Search_term
1	Disease ecology of wild fish: opportunities and challenges for linking infection metrics with behaviour, condition, and survival	https://doi.org/10.1139/cjfas-2020-0315	Canadian Journal of Fisheries and Aquatic Sciences	"wild fish" AND "abnormalities"
2	First Record of Bacterial Kidney Disease in an Apparently Wild Salmonid in British Columbia	https://doi.org/10.1139/f73-249	Canadian Journal of Fisheries and Aquatic Sciences	"wild fish" AND "abnormalities"
3	Reproductive interactions between fugitive farmed and wild Atlantic cod (Gadus morhua) in the field	https://doi.org/10.1139/F10-066	Canadian Journal of Fisheries and Aquatic Sciences	"wild fish" AND "abnormalities"
4	Latitudinal variation in vertebrate number has a genetic basis in the Atlantic silverside, Menidia menidia	https://doi.org/10.1139/f97-084	Canadian Journal of Fisheries and Aquatic Sciences	"wild fish" AND "abnormalities"
5	Elemental signatures in otoliths of hatchery rainbow trout (Oncorhynchus mykiss): distinctiveness and utility for detecting origins and movement	https://doi.org/10.1139/F09-015	Canadian Journal of Fisheries and Aquatic Sciences	"wild fish" AND "abnormalities"
6	LETTERS AND COMMENTS/LETTERS ET COMMENTAIRES	https://doi.org/10.1139/f93-178	Canadian Journal of Fisheries and Aquatic Sciences	"wild fish" AND "abnormalities"
7	Impact of Pulse Exposure to Methoxychlor on Flagfish (Jordanella floridae) Over One Reproductive Cycle	https://doi.org/10.1139/f86-174	Canadian Journal of Fisheries and Aquatic Sciences	"wild fish" AND "abnormalities"
8	Impact of Bleached Kraft Mill Effluent on Population Characteristics, Liver MFO Activity, and Serum Steroid Levels of a Lake Superior White Sucker (Catostomus commersoni) Population	https://doi.org/10.1139/f91-164	Canadian Journal of Fisheries and Aquatic Sciences	"wild fish" AND "abnormalities"
9	Assessment of the Piscine Micronucleus Test as an in situ Biological indicator of Chemical Contaminant Effects	https://doi.org/10.1139/f90-237	Canadian Journal of Fisheries and Aquatic Sciences	"wild fish" AND "abnormalities"
[truncated: 640 more rows]
