# Supplementary material for: Welfare implications of injuries and deformities in wild fish
Source: Anim Welf. 2026 Apr 15;35:e28. doi: 10.1017/awf.2026.10083 (PMC13101026; doi:10.1017/awf.2026.10083)
Supplement: Eckerström Liedholm supplementary material [file S0962728626100839sup001.zip › Supplementary_file_S2.xlsx]

## Sheet: Mahoney_et_al_1973
Year	1967	1967	1968	1968	1969	1969	1970	1970	1971	1971	Average across years	Average across species
Species	Tot # individuals	Percent	Tot # individuals	Percent	Tot # individuals	Percent	Tot # individuals	Percent	Tot # individuals	Percent
Bluefish (Pomatomus saltatrix)	1152	70	80	25	534	5	2438	1	380	0	20.2	20.2
Summer flounder (Paralichthys dentatus)	47	40	72	45	67	40	196	15	466	7	29.4	29.4
Winter flounder (Pseudopleuronectes americanus)	44	25	74	55	182	2	516	3	502	6	18.2	18.2
Weakfish (Cynoscion regalis) (over 20 cm in SL)	40	35	25	15	199	15	326	3	576	10	15.6	24.05
Weakfish (Cynoscion regalis) (5 to 20 cm in SL)					24	60			39	5	32.5

## Sheet: Lindesjöö_&_Thulin_1992
Type of area	Locality	Severity	Percent prevalence (data collected from Figure 5 using xyscan)	Percent overall prevalence per site	Average percentage in undisturbed areas	Average percentage in disturbed areas
Reference area	SV	Not severe	0	0	1.34118	25.6471
Reference area	SV	Severe	0
Reference area	FM	Not severe	1.4118	2.07062
Reference area	FM	Severe	0.65882
Reference area	HS	Not severe	0	0
Reference area	HS	Severe	0
Reference area	RÅ	Not severe	3.2941	3.2941
Reference area	RÅ	Severe	0
Pulp mill area	NS 84	Not severe	0	35.294
Pulp mill area	NS 84	Severe	35.294
Pulp mill area	NS 88	Not severe	1.5059	1.5059
Pulp mill area	NS 88	Severe	0
Pulp mill area	IS	Not severe	18.071	29.553
Pulp mill area	IS	Severe	11.482
Pulp mill area	H	Not severe	28.8	36.2353
Pulp mill area	H	Severe	7.4353

## Sheet: Baumann_et_al_1987
Age (years)	Year	Lip tumor percent prevalence (data collected from Figure 3 using xyscan)	Skin tumor percent prevalence (data collected from Figure 3 using xyscan)	Total sample size	Average lip tumor percent prevalence per age group across years	Grand average lip tumors	Average skin tumor percent prevalence per age group across years	Grand average skin tumors
2	1980	1.4493	0.70423	263	1.4493	14.7042	0.70423	11.9719
3	1980	11.232	11.62	44	7.97103		7.6292
3	1981	4.3478	4.9296	92
3	1982	8.3333	6.338	73
4	1980	31.522	18.662	50	21.1354		11.3851
4	1981	23.551	4.2254	56
4	1982	8.3333	11.268	160
5	1981	28.261	28.169	22	28.261		28.169

## Sheet: Lindesjöö_et_al_1994
Type of area	Site	Year	Percent prevalence (data collected from Figure 7 using xyscan)	Average percent prevalence of opercular deformities for the contaminated sites
Contaminated	Sites 1-2	1982	0	5.83991	0
Contaminated	Sites 3-4	1982	0
Contaminated	Site 7	1982	0
Contaminated	Sites 1-2	1983	7.8772
Contaminated	Sites 3-4	1983	9.4874
Contaminated	Site 7	1983	0
Contaminated	Sites 1-2	1984	17.452
Contaminated	Sites 3-4	1984	20.803
Contaminated	Sites 5-6	1984	0
Contaminated	Site 7	1984	0
Contaminated	Sites 1-2	1985	13.709
Contaminated	Sites 3-4	1985	12.49
Contaminated	Sites 5-6	1985	5.1789
Contaminated	Site 7	1985	0
Contaminated	Sites 1-2	1989	4.2215
Contaminated	Site 7	1989	2.2195
