# Supplementary material for: Welfare implications of injuries and deformities in wild fish
Source: Anim Welf. 2026 Apr 15;35:e28. doi: 10.1017/awf.2026.10083 (PMC13101026; doi:10.1017/awf.2026.10083)
Supplement: Eckerström Liedholm supplementary material [file S0962728626100839sup001.zip › Supplementary_file_S4.xlsx]

## Sheet: Sheet1
family_name	genus	species_name
Acipenseridae	Acipenser	Acipenser_fulvescens
Amiidae	Amia	Amia_calva
Anguillidae	Anguilla	Anguilla_rostrata
Catostomidae	Catostomus	Catostomus_commersonii
Catostomidae	Catostomus	Catostomus_discobolus
Catostomidae	Catostomus	Catostomus_latipinnis
Catostomidae	Xyrauchen	Xyrauchen_texanus
Clariidae	Clarias	Clarias_gariepinus
Clupeidae	Clupea	Clupea_pallasii
Cottidae	Cottus	Cottus_bairdii
Cyclopteridae	Cyclopterus	Cyclopterus_lumpus
Cyprinidae	Leuciscus	Leuciscus_leuciscus
Esocidae	Esox	Esox_lucius
Gadidae	Melanogrammus	Melanogrammus_aeglefinus
Ictaluridae	Ameiurus	Ameiurus_nebulosus
Ictaluridae	Ameiurus	Ameiurus_nebulosus
Mugilidae	Liza	Liza_klunzingeri
Paralichthyidae	Paralichthys	Paralichthys_dentatus
Percidae	Perca	Perca_fluviatilis
Percidae	Sander	Sander_vitreus
Pleuronectidae	Limanda	Limanda_limanda
Pleuronectidae	Pseudopleuronectes	Pseudopleuronectes_americanus
Pomatomidae	Pomatomus	Pomatomus_saltatrix
Salmonidae	Oncorhynchus	Oncorhynchus_clarkii
Salmonidae	Oncorhynchus	Oncorhynchus_mykiss
Salmonidae	Oncorhynchus	Oncorhynchus_mykiss
Salmonidae	Oncorhynchus	Oncorhynchus_nerka
Salmonidae	Oncorhynchus	Oncorhynchus_nerka
Salmonidae	Oncorhynchus	Oncorhynchus_nerka
Salmonidae	Salmo	Salmo_salar
Salmonidae	Salmo	Salmo_salar
Salmonidae	Salvelinus	Salvelinus_namaycush
Sciaenidae	Cynoscion	Cynoscion_regalis
Serranidae	Epinephelus	Epinephelus_marginatus
Sparidae	Acanthopagrus	Acanthopagrus_australis
